# Supplementary material for: MicroRNA-Dependent Transcriptional Silencing of Transposable Elements in Drosophila Follicle Cells
Source: PLoS Genet. 2015 May 19;11(5):e1005194. doi: 10.1371/journal.pgen.1005194 (PMC4451950; doi:10.1371/journal.pgen.1005194)
Supplement: S1 Table — (XLS) [file pgen.1005194.s007.xls]

## Sheet: Table 1
Drosophila Stock
#1: tj-GAL4 (DGRC # 104055)
#2: ZAM-lacZ [35]
#3: tj-GAL4/CyO ; ZAM-lacZ : stock obtained by recombining both transgenes above.
#4: tj-GAL4/CyO ; ZAM-lacZ, P tubP-Gal80ts 7 : stock obtained by recombining the thermosensitive Gal80 from Bloom. #7018 with both transgenes above.
#5: tj-GAL4, gypsy-lacZ/CyO [29]
#6: tj-GAL4, gypsy-lacZ/CyO; ZAM-lacZ, P tubP-Gal80ts 7 : stock obtained by recombining both stocks above
#7: shgawky / TM3 Sb (Bloom. # 34796)
#8: shAGO3 (Bloom. # 34815)
#9: shAGO1 /Cy (Bloom. # 53293)
#10: shAGO1 (Bloom. # 33727)
#11: Drosha RNAi on the second chromosome (VDRC # v108026)
#12: Drosha RNAi on the third chromosome (Bloom. # 27704) was combined with the above transgene
#13: UAS-Dcr-2 (Bloom. # 24651) was combined with the tj-GAL4 transgene.
#14: shpiwi (Bloom. # 33724)
#15: shpiwi/TM3 Sb (Bloom. # 34866)
#16: 47 miR-SP lines (Fulga, Van Vactor et al. unpublished), each carrying two autosomal insertions of a given miR-SP construct (in the att P40 and att P2 insertion sites) segregating with the CyO and TM6B floating balancers.
#17: miR-14 (Bloom. #33067)
#18: WT-Drosha (transgene obtained in this work, see below)
#19: TN-Drosha (transgene obtained in this work, see below)
#20: w 1118 : the recipient strain of the two above transgenes (see below)
