# Supplementary material for: MicroRNA-Dependent Transcriptional Silencing of Transposable Elements in Drosophila Follicle Cells
Source: PLoS Genet. 2015 May 19;11(5):e1005194. doi: 10.1371/journal.pgen.1005194 (PMC4451950; doi:10.1371/journal.pgen.1005194)
Supplement: S2 Table — (XLSX) [file pgen.1005194.s008.xlsx]

## Sheet: S2_Table
Full autosomal genotype	indicated name in	Figure#	# Parental cross
tj-GAL4/+ ; ZAM-lacZ, P{tubP-Gal80ts}7/WT-Drosha	tj-GAL4>WT-Drosha	1A, 3, 4, S1, S3	#4 X #18
tj-GAL4/+ ; ZAM-lacZ/WT-Drosha	tj-GAL4>WT-Drosha*	3, 4, S2	#3 X #18
tj-GAL4/+ ; ZAM-lacZ, P{tubP-Gal80ts}7/TN-Drosha	tj-GAL4>TN-Drosha	1A, 1D, 2B, 3, 4, 5, S1, S3, S5	#4 X #19
tj-GAL4/+ ; ZAM-lacZ/TN-Drosha	tj-GAL4>TN-Drosha*	3, 4, S2	#3 X #19
tj-GAL4/+ ; ZAM-lacZ, P{tubP-Gal80ts}7/+	tj-GAL4>Ø	1D, 2B, 3, 5, S1, S5	#4 X #20
tj-GAL4/Drosha-RNAi ; ZAM-lacZ/Drosha-RNAi	tj-GAL4>drosha-IR°	1A	#3 X #12
CyO/Drosha-RNAi ; ZAM-lacZ/Drosha-RNAi	Ø>drosha-IR°	1A	#3 X #12
tj-GAL4/Drosha-RNAi ; UAS-dcr2/Drosha-RNAi	tj-GAL4>drosha-IR	1D, S1	#13 X #12
CyO/Drosha-RNAi ; UAS-dcr2/Drosha-RNAi	Ø>drosha-IR	1D, S1	#13 X #12
tj-GAL4/+ ; ZAM-lacZ, P{tubP-Gal80ts}7/shgawky	tj-GAL4>shgawky	1B	#4 X #7
tj-GAL4/+ ; ZAM-lacZ, P{tubP-Gal80ts}7/TM3 Sb	tj-GAL4>Ø	1B	#4 X #7
tj-GAL4/shAGO1 ; ZAM-lacZ, P{tubP-Gal80ts}7/+	tj-GAL4>shAGO1	1B	#4 X #9
tj-GAL4/CyO ; ZAM-lacZ, P{tubP-Gal80ts}7/+	tj-GAL4>Ø	1B	#4 X #9
tj-GAL4/shAGO1 ; ZAM-lacZ, P{tubP-Gal80ts}7/+	tj-GAL4>shAGO1	1D, 5	#4 X #10
tj-GAL4/+ ; ZAM-lacZ, P{tubP-Gal80ts}7/shAGO3	tj-GAL4>shAGO3	1D, 2C, 5	#4 X # 8
tj-GAL4/+ ; ZAM-lacZ, P{tubP-Gal80ts}7/shpiwi	tj-GAL4>shpiwi	1C, 2C	#4 X #15
tj-GAL4/+ ; ZAM-lacZ, P{tubP-Gal80ts}7/TM3 Sb	tj-GAL4>Ø	1C	#4 X #15
tj-GAL4/+ ; ZAM-lacZ, P{tubP-Gal80ts}7/shpiwi	tj-GAL4>shpiwi	5	#4 X #14
tj-GAL4, gypsy-lacZ/miR-SP14; ZAM-lacZ, P{tubP-Gal80ts}7/miR-SP14	tj-GAL4>miR-14SP	6	#6 X #16
tj-GAL4, gypsy-lacZ/miR-SP34; ZAM-lacZ, P{tubP-Gal80ts}7/miR-SP34	tj-GAL4>miR-34SP	6	#6 X #16
tj-GAL4, gypsy-lacZ/CyO; ZAM-lacZ, P{tubP-Gal80ts}7/TM6B	tj-GAL4>Ø	6	#6 X #16
For the experiments with Gal80ts, larval development was at 20°C and pupae and adults were raised at 25°C for five days before ovary dissection.
For the production of the tj-GAL4>WT-Drosha* and tj-GAL4>TN-Drosha* libraries, i.e. in the absence of Gal80ts, larval development was at 17°C; pupae
and adults were raised at 22°C for six days before ovary dissection.
Progenies of the miR-SP lines crossed with strain #6 were continuously developed and tested at 28°C.
