# Supplementary material for: MicroRNA-Dependent Transcriptional Silencing of Transposable Elements in Drosophila Follicle Cells
Source: PLoS Genet. 2015 May 19;11(5):e1005194. doi: 10.1371/journal.pgen.1005194 (PMC4451950; doi:10.1371/journal.pgen.1005194)
Supplement: S3 Table — (XLS) [file pgen.1005194.s009.xls]

## Sheet: S3_Table 
Primers
		forward primer	reverse primer
transposons	ZAM	CTACGAAATGGCAAGATTAATTCCACTTCC	CCCGTTTCCTTTATGTCGCAGTAGCT
	Tabor	ACGTTGTTCACGACATTAGCCG	GGGTTGGTTCGGATCTGACG
	F-element	GCTGGTAGATACCGCTGAGG	GTAGTCGTCCTCCGTTTTCG
	1360-element	GGAGCTCTGCGTATAGCCAACTT	ACCTAAACCGCCGAGTCCTG
	PCR1 (ZAM-lacZ or gypsy-lacZ)	TGGCAGATGCACGGTTACGA	TCAGACGGCAAACGACTGTCC
	PCR2 (ZAM-lacZ)	CGATCAAAATTCTCCCAAGACG	GAATTGGTCGACTCTAGGGTAC
genes	RpL32	CAGCTTCAAGATGACCATC	GTTCGATCCGTAACCGATGT
	vasa	CAGTGGCTTCTCGTGGATTAG	CACGACCTGTACGTCCAATG
	tj	CTGAACAAGCGGCTCCAT	CGTCGCTTCTGCTTCAGAC
	RpL15	AAGCCGAAGAGTCATGGTGT	CGCCAAGTCTACGACCAAC
	light	GCTAGGCAATGACAAAGTCCTTTGGG	GCATTCGTCTGAAGTCGGCAGATAG
	jumu	TGTTGTGCGCTCCTGATAAC	AGCCGTGATCTCTGCACTTT
	Rpt5	CGTCGCTCCGCCAATTC	TTCTTCGCCTGCACTTCCA
pri-miRNAs	pri-bantam	TTGATGTTATAAAGACCACGATCG	ATATCGCTATATCTGTGTAGGCAC
	pri-miR-989	CGATTTCTTGGTACTCGAGATAGTT	TCGTTTCACTTCGTGTTGCT
	pri-miR-14	CGCGAGTGTTTTCAGTCAAC	CTTGTGCCATGATGATACGC
piRNAs	42AB	AGTATCTACGCATCGATCT	GTCCAGTTTTTTTTTTTTTTTAAGGA
	ZAM	CAGTATTAAAGAGCTCGATATG	CCAGTTTTTTTTTTTTTTTAACGAC
	Tabor	GCAGTAAACCTATTGAATTTATTG	CCAGTTTTTTTTTTTTTTTAAGGGT
	tj	GTTCAAGAGAAGTGCATTCC	GTCCAGTTTTTTTTTTTTTTTGGTAA
	jim	AGAATTTTCCAATGTACCGTCA	TCCAGTTTTTTTTTTTTTTTATGCT
miRNAs	miR-989	CAGTGTGATGTGACGTAGT	TCCAGTTTTTTTTTTTTTTTGTTCC
	miR-14	CAGTCAGTCTTTTTCTCTCT	GTCCAGTTTTTTTTTTTTTTTATAGG
	miR-34	TGGCAGTGTGGTTAGCT	TCCAGTTTTTTTTTTTTTTTCACAA
	miR-9c	CAGTCTTTGGTATTCTAGCT	GGTCCAGTTTTTTTTTTTTTTTCTAC
flamenco	region 1 (Haase et al, 2010)	TCTGGAGGGTTTCCTCCTTT	GGTGGTACGACCATCCAAAC
	region 2 (Haase et al, 2010)	CGGCAGTTTTCTGCAGTGTA	TCAAGCCCTCCAACGTAATC
	region 3 (Haase et al, 2010)	CGCCTCTCAATCCCAAATAA	ATCGAGTCAACGGACAAACC
	region 4	CAGATTACCATTTGGCTATGAGGATCAGAC	TGGTGAAATACCAAAGTCTTGGGTCAAC
	region 5	CCCCCGCAATATGTTAATTG	TACCCGAAAGCACACACAAA
	ext. region 1 (Haase et al, 2010)	TCAAGGAAAACGTGGGAAAG	GGTGGTACGACCATCCAAAC
	ext. region 2 (Haase et al, 2010)	TCAAGGAAAACGTGGGAAAG	AGGAGGAAACCCTCCAGAAA
	ext. region 3 (Haase et al, 2010)	GTGGCCTTGGACTCATCTGT	TGTGATGCCAACATGAAGGT
	sncRNA name	sncRNA sequence
	piR-ZAM	UAUUAAAGAGCUCGAUAUGGUCGUU
	piR-Tabor	UAAACCUAUUGAAUUUAUUGAACCCUU
	piR-tj	UUCAAGAGAAGUGCAUUCCCAUUACC
	piR-jim	AAUUUUCCAAUGUACCGUCAAAGCAU
	piR-42AB	UAUCUACGCAUCGAUCUAUCCUU
	miR-14	UCAGUCUUUUUCUCUCUCCUAU
	miR-34	UGGCAGUGUGGUUAGCUGGUUGUG
	miR-9c	UCUUUGGUAUUCUAGCUGUAGA
