# Supplementary material for: MicroRNA-Dependent Transcriptional Silencing of Transposable Elements in Drosophila Follicle Cells
Source: PLoS Genet. 2015 May 19;11(5):e1005194. doi: 10.1371/journal.pgen.1005194 (PMC4451950; doi:10.1371/journal.pgen.1005194)
Supplement: S4 Table — (A) Sequencing counts for all generated small RNA libraries. “Mappers” correspond to reads perfectly mapping to the Drosophila melanogaster sequenced genome. miRNA reads were separated from the other small regulatory RNAs read based on their identity with miRBase (http://www.mirbase.org/). Then, piRNAs and siRNAs were identified based on their size (21 nt for siRNAs and 23 to 29 nt for piRNAs). The 42AB reads correspond to 42AB-derived genome-unique piRNAs and the flamenco reads correspond to flamenco-derived genome-unique piRNAs. (B) Sequencing counts for all generated RNA-IP samples. “Mappers” correspond to reads perfectly mapping to the Drosophila melanogaster sequenced genome. Pri-miRNA reads were annotated based on their identity with miRBase (http://www.mirbase.org/). Flamenco mapped reads correspond to reads that can derive from flamenco whereas the flamenco uniquely mapped reads correspond to reads exclusively coming from flamenco. (XLS) [file pgen.1005194.s010.xls]

## Sheet: S4_Table
Library Annotation
(A) Small RNA libraries	tj-GAL4>Ø	tj-GAL4>WT-Drosha*	tj-GAL4>TN-Drosha*	tj-GAL4>WT-Drosha	tj-GAL4>TN-Drosha
GEO accession	GSM1494795	GSM1494796	GSM1494797	GSM1494798	GSM1494799
Total reads	37808728	34284495	25254334	30043613	34841192
Mapped reads	32974244	26778597	19130148	21725002	29499977
r RNA reads	391959	241832	260126	1231303	3001142
% r RNA reads	0.0118868	0.00903079	0.0135977	0.0566768	0.101734
miRNA reads	4990889	4273187	2339844	5985906	3484253
% miRNA reads	0.151357	0.159575	0.122312	0.275531	0.11811
siRNA reads	446397	414982	348960	287666	349899
% siRNA reads	0.0135377	0.0154968	0.0182414	0.0132412	0.011861
piRNA reads	25808702	21002666	15268501	11808721	19668534
% piRNA reads	0.782693	0.784308	0.798138	0.543554	0.66673
42AB reads	813731	703248	586148	443324	775659
% 42AB reads	0.0246778	0.0262616	0.03064	0.0204062	0.0262935
flamenco reads	441666	297236	76634	201517	118832
% flamenco reads	0.0133943	0.0110998	0.00400593	0.00927581	0.00402821
(B) RNA-IP samples	Input (tj-GAL4>Ø)	Input (tj-GAL4>WT-Drosha)	Input (tj-GAL4>TN-Drosha)	IP (tj-GAL4>Ø)	IP (tj-GAL4> WT-Drosha)	IP (tj-GAL4> TN-Drosha)
GEO accession	GSM1494800	GSM1494801	GSM1494802	GSM1494803	GSM1494804	GSM1494805
Total reads	71457384	57946516	74997858	66530142	68715609	59078759
Mapped reads	65761372	52556435	69471053	59238447	61718404	52489597
Uniquely mapped reads	4321742	3623815	3497624	2638568	4069235	2796644
Pri-miRNA reads	77	79	102	74	224	18117
flamenco mapped reads	2355	1754	1391	2774	3542	1700
flamenco uniquely mapped reads	232	100	92	482	389	205
