# Supplementary material for: MicroRNA-Dependent Transcriptional Silencing of Transposable Elements in Drosophila Follicle Cells
Source: PLoS Genet. 2015 May 19;11(5):e1005194. doi: 10.1371/journal.pgen.1005194 (PMC4451950; doi:10.1371/journal.pgen.1005194)
Supplement: S5 Table — The number of RNA reads sequenced in the three inputs (input (tj-GAL4> Ø, tj-GAL4>WT-Drosha and tj-GAL4>TN-Drosha)) and in the three IP experiments were normalized to one million genome-unique reads. ND indicates that these six miRNAs have not been tested in the miR-SP genetic screen. (XLS) [file pgen.1005194.s011.xls]

## Sheet: miR-RNA_IP
	Normalized to one million genome-unique reads						Fold change
miR name	input (tj-GAL4>Ø)	input (tj-GAL4>WT-Drosha)	input (tj-GAL4>TN-Drosha)	IP (tj-GAL4> Ø)	IP (tj-GAL4>WT-Drosha)	IP (tj-GAL4>TN-Drosha)	IP (tj-GAL4>TN-Drosha) / IP (tj-GAL4> WT-Drosha)
miR-996	0.697674	3.05556	11.4286	18.8462	410.244	11116.1	27.0963
miR-275	4.65116	5	11.4286	15	197.561	8091.79	40.9584
miR-305	2.32558	3.88889	7.71429	12.6923	170.488	7856.43	46.0821
miR-989	2.32558	0.555556	17.7143	5.76923	7.80488	6764.64	866.72
miR-318	5.11628	5.55556	13.1429	4.61538	33.6585	6070.36	180.351
miR-279	7.90698	5.83333	20.2857	23.0769	541.707	5949.64	10.9831
miR-994	2.32558	1.11111	9.14286	4.23077	28.0488	5900.36	210.361
miR-14	5.11628	8.61111	17.7143	3.46154	14.6341	2421.43	165.464
miR-276a	1.16279	0.833333	12	2.69231	0.731707	2408.57	3291.71
miR-2a	6.97674	4.44444	9.42857	5.38462	281.951	2906.43	21
miR-263a	0	0	3.14286	1.15385	0.487805	1685.71	3455.71
miR-12	4.4186	6.66667	6	18.0769	136.098	1520	11.1685
miR-2b-2	3.02326	1.66667	7.42857	2.30769	102.195	1318.57	12.9025
bantam	0.232558	0.833333	2.57143	1.53846	0.731707	1052.14	1437.93
miR-317	0	0	0.571429	0.769231	4.87805	730	149.65
miR-304	0.697674	0.555556	2.28571	1.92308	43.4146	701.786	16.1647
miR-283	3.72093	4.16667	5.71429	9.61538	164.39	699.643	4.25599
miR-125	0	0	4.57143	1.53846	3.65854	674.286	184.305
let-7	0	0	4.57143	1.53846	3.90244	658.214	168.667
miR-34	0	0.277778	4	0.769231	1.46341	499.643	341.423
miR-277	0	0.833333	1.14286	1.15385	40.4878	487.143	12.0318
miR-184	0	0	2	0.769231	0.487805	410.357	841.232
miR-8	1.62791	0	8.28571	1.15385	1.46341	405	276.75
miR-92b	0	0	0.571429	0.384615	0.97561	289.643	296.884
miR-11	13.2558	16.1111	14.2857	5.76923	25.8537	225	8.70283
miR-278	3.95349	1.11111	5.42857	0	0.243902	213.214	874.179
miR-100	0.232558	0.277778	1.42857	0.384615	3.41463	181.429	53.1327
miR-284	2.7907	0.833333	1.42857	0.384615	74.6341	133.929	1.79447
miR-282	2.32558	6.66667	7.42857	0.384615	2.19512	129.286	58.8968
miR-998	29.7674	29.7222	28.8571	8.07692	29.2683	113.214	3.86815
miR-9c	23.2558	34.7222	38	40	55.8537	98.5714	2
miR-986	7.2093	6.38889	7.71429	5.38462	7.56098	90.7143	11.9977
miR-281-1	3.72093	3.61111	2	0.769231	3.17073	49.6429	15.6566
miR-87	0	0.833333	0.285714	2.69231	0.487805	43.9286	90.0536
miR-92a	2.09302	1.38889	1.42857	0.769231	7.80488	42.8571	5.49107
miR-307b	0	0	0.285714	0	19	63	3
miR-964	0	0	0	0.384615	8.04878	7.5	0.931818
miR-963	0	0	0	0.384615	7.31707	7.14286	0.97619
miR-962	0	0	0	0.384615	6.82927	6.78571	0.993622
miR-959	0	0	0	0	4.39024	6.42857	1.46429
miR-960	0	0	0	0	3.41463	6.42857	1.88265
miR-961	0	0	0	0	5.85366	6.07143	1.0372
miR-252	0	0	0	0	0	4.28571	-
miR-9a	0	0	0	0	0	4.28571	-
miR-31a	0	0	0	0	0	3.21429	-
miR-312	0.232558	0	0.285714	0	0	2.14286	-
miR-375	0	0	0	0	0.243902	2.14286	8.78571
miR-274	0	0	0	0	0	1.42857	-			ND
miR-2492	0.232558	0	0	0	0	3.92857	-			ND
miR-2281	0	0	0.571429	0.384615	0.243902	1.78571	7.32143			ND
miR-4951	3.95349	3.33333	2.57143	0	0	5.35714	-			ND
miR-4985	1.39535	1.38889	0.857143	0.384615	0.487805	1.42857	2.92857			ND
miR-4986	0	0	0.285714	0	0	3.21429	-			ND
