# Supplementary material for: MicroRNA-Dependent Transcriptional Silencing of Transposable Elements in Drosophila Follicle Cells
Source: PLoS Genet. 2015 May 19;11(5):e1005194. doi: 10.1371/journal.pgen.1005194 (PMC4451950; doi:10.1371/journal.pgen.1005194)
Supplement: S6 Table — (XLS) [file pgen.1005194.s012.xls]

## Sheet: S6_Table
miR-14 targets
Biological component
GO:0005886	GO:0016020
Pde6	Pde6
Eaat2	Eaat2
tinc	alpha-Man-IIb
CG10960 -	tinc
X11L	X11L
Inx3	CG10960
Sema-5c	Inx3
Ptp99A	Sema-5c
rst	CG1607
ptc	LpR1
fz2	Magi
hbs	CG31741
comm	Ptp99A
sinu	ptc
Indy	rst
wg	fz2
stan	hbs
trn	sinu
sty	comm
Sema-2b	CG42541
rho	Indy
babo	wg
lea	stan
pcx	sty
Toll-6	trn
Rab23	Sema-2b
otk	rho
Sema-1b	babo
	oys
	lea
	pcx
	Toll-6
	Rab23
	otk
	Sema-1b
