# Supplementary material for: MicroRNA-Dependent Transcriptional Silencing of Transposable Elements in Drosophila Follicle Cells
Source: PLoS Genet. 2015 May 19;11(5):e1005194. doi: 10.1371/journal.pgen.1005194 (PMC4451950; doi:10.1371/journal.pgen.1005194)
Supplement: S7 Table — The number of reads in each input was normalized to one million genome-unique reads. (XLS) [file pgen.1005194.s013.xls]

## Sheet: S7_Table
	Normalized to one million genome-unique reads
Genes	input (tj-GAL4>Ø)	input (tj-GAL4>WT-Drosha)	input (tj-GAL4>TN-Drosha)	Fold change	Fold change
				input (tj-GAL4>TN-Drosha) / input (tj-GAL4> WT-Drosha)	input (tj-GAL4> WT-Drosha) / input (tj-GAL4>TN-Drosha)
FBgn0002563	0.231481	0.555556	7.71429	33.3257	0.0300069
FBgn0263019	0.925926	2.5	22.5714	24.3771	0.041022
FBgn0261575	0.231481	1.66667	4	17.28	0.0578704
FBgn0034612	0.231481	0.833333	3.71429	16.0457	0.0623219
FBgn0260429	0.462963	0.277778	6.85714	14.8114	0.0675154
FBgn0038818	0.231481	0.277778	3.42857	14.8114	0.0675154
FBgn0263049	0.462963	0.277778	6.57143	14.1943	0.0704509
FBgn0261561	0.231481	1.66667	3.14286	13.5771	0.0736532
FBgn0029752	0.231481	0	3.14286	13.5771	0.0736532
FBgn0042206	0.231481	1.66667	2.85714	12.3429	0.0810185
FBgn0053542	0.231481	0	2.85714	12.3429	0.0810185
FBgn0263039	4.16667	4.72222	43.1429	10.3543	0.0965784
FBgn0033074	0.231481	2.77778	2.28571	9.87429	0.101273
FBgn0047205	0.231481	0.555556	2.28571	9.87429	0.101273
FBgn0051462	0.231481	0.277778	2.28571	9.87429	0.101273
FBgn0033250	0.231481	0.833333	2.28571	9.87429	0.101273
FBgn0038018	0.231481	0.277778	2.28571	9.87429	0.101273
FBgn0028526	0.231481	2.5	2.28571	9.87429	0.101273
FBgn0035439	0.231481	0.277778	2	8.64	0.115741
FBgn0052686	0.231481	0.833333	2	8.64	0.115741
FBgn0031397	0.462963	2.5	4	8.64	0.115741
FBgn0039873	0.231481	0.555556	2	8.64	0.115741
FBgn0050357	0.231481	0.277778	2	8.64	0.115741
FBgn0037684	0.231481	0.833333	2	8.64	0.115741
FBgn0015380	0.231481	1.11111	2	8.64	0.115741
FBgn0040705	0.231481	0.555556	2	8.64	0.115741
FBgn0025625	0.231481	0.833333	1.71429	7.40571	0.135031
FBgn0038348	0.231481	0.277778	1.71429	7.40571	0.135031
FBgn0050409	0.462963	3.05556	3.42857	7.40571	0.135031
FBgn0065083	0.231481	0.277778	1.71429	7.40571	0.135031
FBgn0029945	0.231481	0	1.71429	7.40571	0.135031
FBgn0053971	0.231481	0.277778	1.71429	7.40571	0.135031
FBgn0250835	0.231481	0	1.71429	7.40571	0.135031
FBgn0003651	0.231481	1.94444	1.71429	7.40571	0.135031
FBgn0035089	0.231481	0.277778	1.71429	7.40571	0.135031
FBgn0033782	0.462963	0.833333	3.14286	6.78857	0.147306
FBgn0063923	0.462963	0	3.14286	6.78857	0.147306
FBgn0035231	0.231481	0.555556	1.42857	6.17143	0.162037
FBgn0069354	0.231481	0	1.42857	6.17143	0.162037
FBgn0013813	0.231481	1.11111	1.42857	6.17143	0.162037
FBgn0037230	0.231481	1.11111	1.42857	6.17143	0.162037
FBgn0085774	0.231481	0	1.42857	6.17143	0.162037
FBgn0015316	0.231481	0	1.42857	6.17143	0.162037
FBgn0031653	0.462963	0.277778	2.85714	6.17143	0.162037
FBgn0027844	0.231481	0.833333	1.42857	6.17143	0.162037
FBgn0037853	0.231481	1.11111	1.42857	6.17143	0.162037
FBgn0052246	0.231481	0.555556	1.42857	6.17143	0.162037
FBgn0037005	0.231481	0.277778	1.42857	6.17143	0.162037
FBgn0038975	0.231481	0	1.42857	6.17143	0.162037
FBgn0034996	0.231481	0.555556	1.42857	6.17143	0.162037
FBgn0033787	1.15741	1.38889	6.57143	5.67771	0.176127
FBgn0051467	0.462963	1.94444	2.57143	5.55429	0.180041
FBgn0028862	0.462963	0.833333	2.57143	5.55429	0.180041
FBgn0035234	0.462963	0.277778	2.57143	5.55429	0.180041
FBgn0030078	0.462963	0.555556	2.57143	5.55429	0.180041
FBgn0052397	1.38889	3.88889	7.14286	5.14286	0.194444
FBgn0037238	0.462963	0	2.28571	4.93714	0.202546
FBgn0029846	0.231481	1.66667	1.14286	4.93714	0.202546
FBgn0013811	0.231481	0.277778	1.14286	4.93714	0.202546
FBgn0035636	0.231481	0	1.14286	4.93714	0.202546
FBgn0035667	0.231481	0	1.14286	4.93714	0.202546
FBgn0260004	0.231481	0.277778	1.14286	4.93714	0.202546
FBgn0261799	0.462963	1.11111	2.28571	4.93714	0.202546
FBgn0035192	0.462963	1.38889	2.28571	4.93714	0.202546
FBgn0037906	0.462963	3.61111	2.28571	4.93714	0.202546
FBgn0030590	0.231481	0.833333	1.14286	4.93714	0.202546
FBgn0051086	0.231481	0.833333	1.14286	4.93714	0.202546
FBgn0051013	0.231481	1.11111	1.14286	4.93714	0.202546
FBgn0052372	0.231481	0.277778	1.14286	4.93714	0.202546
FBgn0035952	0.231481	0	1.14286	4.93714	0.202546
FBgn0085316	0.231481	1.38889	1.14286	4.93714	0.202546
FBgn0051004	0.462963	0.833333	2.28571	4.93714	0.202546
FBgn0002917	0.462963	0.833333	2.28571	4.93714	0.202546
FBgn0031232	0.231481	0	1.14286	4.93714	0.202546
FBgn0051815	0.231481	0.277778	1.14286	4.93714	0.202546
FBgn0032945	0.231481	0.555556	1.14286	4.93714	0.202546
FBgn0052298	0.231481	0	1.14286	4.93714	0.202546
FBgn0052299	0.231481	0	1.14286	4.93714	0.202546
FBgn0036862	0.462963	1.38889	2.28571	4.93714	0.202546
FBgn0037206	0.231481	0.833333	1.14286	4.93714	0.202546
FBgn0082944	0.231481	0.277778	1.14286	4.93714	0.202546
FBgn0038250	0.231481	0	1.14286	4.93714	0.202546
FBgn0053307	0.231481	0.277778	1.14286	4.93714	0.202546
FBgn0037060	0.231481	1.38889	1.14286	4.93714	0.202546
FBgn0263001	0.231481	0	1.14286	4.93714	0.202546
FBgn0039673	0.231481	0.833333	1.14286	4.93714	0.202546
FBgn0029720	0.231481	0	1.14286	4.93714	0.202546
FBgn0034656	0.694444	1.94444	3.42857	4.93714	0.202546
FBgn0037811	0.694444	2.5	3.42857	4.93714	0.202546
FBgn0262729	0.925926	1.66667	4.28571	4.62857	0.216049
FBgn0026197	0.925926	0.277778	4.28571	4.62857	0.216049
FBgn0086450	0.925926	1.94444	4.28571	4.62857	0.216049
FBgn0053464	0.694444	6.94444	3.14286	4.52571	0.22096
FBgn0034387	0.694444	0.833333	3.14286	4.52571	0.22096
FBgn0025454	0.462963	1.38889	2	4.32	0.231481
FBgn0051125	0.462963	0.833333	2	4.32	0.231481
FBgn0038371	0.925926	3.61111	4	4.32	0.231481
FBgn0035410	0.462963	1.11111	2	4.32	0.231481
FBgn0032144	0.462963	0	2	4.32	0.231481
FBgn0032614	0.462963	0.277778	2	4.32	0.231481
FBgn0051975	0.462963	1.11111	2	4.32	0.231481
FBgn0051976	0.462963	1.11111	2	4.32	0.231481
FBgn0051029	0.462963	0.555556	2	4.32	0.231481
FBgn0035154	0.462963	0	2	4.32	0.231481
FBgn0039408	0.462963	1.66667	2	4.32	0.231481
FBgn0020257	2.08333	3.33333	8.85714	4.25143	0.235215
FBgn0260964	1.15741	2.22222	4.85714	4.19657	0.23829
FBgn0041244	1.15741	4.16667	4.85714	4.19657	0.23829
FBgn0039827	1.15741	0.555556	4.85714	4.19657	0.23829
FBgn0034493	1.85185	1.66667	7.71429	4.16571	0.240055
FBgn0005670	0.694444	0.277778	2.85714	4.11429	0.243056
FBgn0038088	1.62037	2.5	6.57143	4.05551	0.246578
FBgn0051044	13.1944	16.9444	52.8571	4.00602	0.249625
FBgn0026722	108.565	707.222	417.143	3.84234	0.260258
FBgn0085268	0.231481	1.11111	0.857143	3.70286	0.270062
FBgn0034966	0.231481	0.833333	0.857143	3.70286	0.270062
FBgn0029843	0.462963	0	1.71429	3.70286	0.270062
FBgn0032850	0.231481	0.277778	0.857143	3.70286	0.270062
FBgn0053178	0.231481	0	0.857143	3.70286	0.270062
FBgn0037546	0.231481	0.277778	0.857143	3.70286	0.270062
FBgn0263220	0.231481	0.833333	0.857143	3.70286	0.270062
FBgn0085400	1.85185	3.88889	6.85714	3.70286	0.270062
FBgn0039102	0.231481	0.555556	0.857143	3.70286	0.270062
FBgn0029828	0.231481	1.11111	0.857143	3.70286	0.270062
FBgn0032900	1.62037	2.5	6	3.70286	0.270062
FBgn0259707	0.694444	0.555556	2.57143	3.70286	0.270062
FBgn0038076	0.462963	0.833333	1.71429	3.70286	0.270062
FBgn0051547	0.462963	0.555556	1.71429	3.70286	0.270062
FBgn0261930	0.231481	0	0.857143	3.70286	0.270062
FBgn0030248	0.231481	2.22222	0.857143	3.70286	0.270062
FBgn0030778	0.231481	2.22222	0.857143	3.70286	0.270062
FBgn0032285	0.462963	0.833333	1.71429	3.70286	0.270062
FBgn0033644	0.462963	0.833333	1.71429	3.70286	0.270062
FBgn0036977	0.462963	1.11111	1.71429	3.70286	0.270062
FBgn0003162	0.925926	0.833333	3.42857	3.70286	0.270062
FBgn0051682	0.231481	0	0.857143	3.70286	0.270062
FBgn0032669	0.231481	0	0.857143	3.70286	0.270062
FBgn0024289	0.462963	0.833333	1.71429	3.70286	0.270062
FBgn0000557	0.231481	0.833333	0.857143	3.70286	0.270062
FBgn0033687	0.231481	0.833333	0.857143	3.70286	0.270062
FBgn0259210	0.231481	0.277778	0.857143	3.70286	0.270062
FBgn0036738	0.231481	0.277778	0.857143	3.70286	0.270062
FBgn0037310	0.231481	0	0.857143	3.70286	0.270062
FBgn0051100	0.231481	0	0.857143	3.70286	0.270062
FBgn0038105	0.231481	0.555556	0.857143	3.70286	0.270062
FBgn0051469	0.231481	0.277778	0.857143	3.70286	0.270062
FBgn0051213	0.231481	0.277778	0.857143	3.70286	0.270062
FBgn0039747	0.231481	0.555556	0.857143	3.70286	0.270062
FBgn0040392	0.231481	1.66667	0.857143	3.70286	0.270062
FBgn0029765	0.231481	0	0.857143	3.70286	0.270062
FBgn0031168	0.231481	0.277778	0.857143	3.70286	0.270062
FBgn0000014	1.38889	3.33333	5.14286	3.70286	0.270062
FBgn0001114	1.62037	1.66667	6	3.70286	0.270062
FBgn0010407	0.694444	0	2.57143	3.70286	0.270062
FBgn0086348	0.462963	0.555556	1.71429	3.70286	0.270062
FBgn0042187	0.231481	0	0.857143	3.70286	0.270062
FBgn0034512	1.38889	1.38889	5.14286	3.70286	0.270062
FBgn0035245	0.231481	0	0.857143	3.70286	0.270062
FBgn0052088	0.231481	0.555556	0.857143	3.70286	0.270062
FBgn0037916	0.231481	0	0.857143	3.70286	0.270062
FBgn0038717	0.231481	0.555556	0.857143	3.70286	0.270062
FBgn0039326	0.231481	0	0.857143	3.70286	0.270062
FBgn0085320	0.462963	0.277778	1.71429	3.70286	0.270062
FBgn0027544	0.231481	0	0.857143	3.70286	0.270062
FBgn0261704	0.231481	0	0.857143	3.70286	0.270062
FBgn0051084	0.462963	0	1.71429	3.70286	0.270062
FBgn0004034	0.231481	0.277778	0.857143	3.70286	0.270062
FBgn0029907	0.231481	0.277778	0.857143	3.70286	0.270062
FBgn0030310	0.231481	0.277778	0.857143	3.70286	0.270062
FBgn0030929	0.231481	0	0.857143	3.70286	0.270062
FBgn0014396	15.7407	15.5556	56	3.55765	0.281085
FBgn0039525	2.5463	1.66667	8.85714	3.47844	0.287485
FBgn0052656	1.15741	2.22222	4	3.456	0.289352
FBgn0037166	0.925926	3.33333	3.14286	3.39429	0.294613
FBgn0033654	1.85185	2.77778	6.28571	3.39429	0.294613
FBgn0085757	1.85185	4.72222	6.28571	3.39429	0.294613
FBgn0032913	0.925926	1.94444	3.14286	3.39429	0.294613
FBgn0040532	0.925926	0.833333	3.14286	3.39429	0.294613
FBgn0038237	2.5463	2.77778	8.57143	3.36623	0.297068
FBgn0032169	5.78704	7.77778	19.4286	3.35726	0.297862
FBgn0040850	1.62037	1.66667	5.42857	3.3502	0.298489
FBgn0016975	2.08333	1.66667	6.85714	3.29143	0.303819
FBgn0016975	2.08333	1.66667	6.85714	3.29143	0.303819
FBgn0016975	2.08333	1.66667	6.85714	3.29143	0.303819
FBgn0016976	2.08333	1.66667	6.85714	3.29143	0.303819
FBgn0016976	2.08333	1.66667	6.85714	3.29143	0.303819
FBgn0016976	2.08333	1.66667	6.85714	3.29143	0.303819
FBgn0002930	2.08333	3.61111	6.85714	3.29143	0.303819
FBgn0033461	0.694444	1.11111	2.28571	3.29143	0.303819
FBgn0016684	0.694444	0.555556	2.28571	3.29143	0.303819
FBgn0028400	0.694444	0	2.28571	3.29143	0.303819
FBgn0035670	0.694444	0	2.28571	3.29143	0.303819
FBgn0035755	0.694444	1.66667	2.28571	3.29143	0.303819
FBgn0034745	0.694444	1.38889	2.28571	3.29143	0.303819
FBgn0063368	1.15741	1.66667	3.71429	3.20914	0.31161
FBgn0032156	3.24074	7.77778	10.2857	3.17388	0.315072
FBgn0000299	77.3148	101.944	240.857	3.11528	0.320999
FBgn0030017	0.925926	1.11111	2.85714	3.08571	0.324074
FBgn0011722	0.925926	1.94444	2.85714	3.08571	0.324074
FBgn0053519	0.925926	0.833333	2.85714	3.08571	0.324074
FBgn0036931	0.462963	1.38889	1.42857	3.08571	0.324074
FBgn0034716	0.462963	0.277778	1.42857	3.08571	0.324074
FBgn0046322	0.462963	1.38889	1.42857	3.08571	0.324074
FBgn0029804	0.462963	1.38889	1.42857	3.08571	0.324074
FBgn0037962	0.925926	0.555556	2.85714	3.08571	0.324074
FBgn0031294	0.462963	0.833333	1.42857	3.08571	0.324074
FBgn0085452	0.925926	0.833333	2.85714	3.08571	0.324074
FBgn0037870	0.462963	0.555556	1.42857	3.08571	0.324074
FBgn0012042	0.925926	2.22222	2.85714	3.08571	0.324074
FBgn0050489	0.462963	0.277778	1.42857	3.08571	0.324074
FBgn0030251	0.462963	0.555556	1.42857	3.08571	0.324074
FBgn0033674	3.24074	12.7778	10	3.08571	0.324074
FBgn0053260	3.47222	7.22222	10.5714	3.04457	0.328453
FBgn0250871	6.01852	6.11111	18.2857	3.03824	0.329138
FBgn0029167	1.15741	1.38889	3.42857	2.96229	0.337577
FBgn0020521	1.15741	0.833333	3.42857	2.96229	0.337577
FBgn0024293	1.15741	2.5	3.42857	2.96229	0.337577
FBgn0052199	1.15741	3.88889	3.42857	2.96229	0.337577
FBgn0033438	12.963	14.7222	38.2857	2.95347	0.338585
FBgn0023507	5.09259	5	14.8571	2.9174	0.342771
FBgn0027585	3.93519	9.72222	11.4286	2.9042	0.344329
FBgn0035976	0.694444	2.22222	2	2.88	0.347222
FBgn0023001	1.38889	3.05556	4	2.88	0.347222
FBgn0037975	0.694444	0.277778	2	2.88	0.347222
FBgn0053007	0.694444	1.94444	2	2.88	0.347222
FBgn0002543	0.694444	0.833333	2	2.88	0.347222
FBgn0062517	1.38889	2.5	4	2.88	0.347222
FBgn0004512	0.694444	1.38889	2	2.88	0.347222
FBgn0031869	0.694444	1.11111	2	2.88	0.347222
FBgn0038032	0.694444	0.555556	2	2.88	0.347222
FBgn0038033	0.694444	0.555556	2	2.88	0.347222
FBgn0031908	0.694444	0	2	2.88	0.347222
FBgn0037765	0.694444	1.66667	2	2.88	0.347222
FBgn0039311	0.694444	0	2	2.88	0.347222
FBgn0033170	0.694444	0.555556	2	2.88	0.347222
FBgn0032075	0.694444	1.11111	2	2.88	0.347222
FBgn0029769	0.694444	0.555556	2	2.88	0.347222
FBgn0037989	1.62037	3.61111	4.57143	2.82122	0.354456
FBgn0031811	1.62037	1.66667	4.57143	2.82122	0.354456
FBgn0031239	0.925926	0.555556	2.57143	2.77714	0.360082
FBgn0015558	0.925926	0.833333	2.57143	2.77714	0.360082
FBgn0001145	1.85185	2.22222	5.14286	2.77714	0.360082
FBgn0032773	1.85185	0.833333	5.14286	2.77714	0.360082
FBgn0016076	9.02778	6.66667	24.8571	2.75341	0.363186
FBgn0051373	5.09259	6.66667	14	2.74909	0.363757
FBgn0053057	1.15741	1.94444	3.14286	2.71543	0.368266
FBgn0040260	1.15741	1.11111	3.14286	2.71543	0.368266
FBgn0004919	1.15741	1.11111	3.14286	2.71543	0.368266
FBgn0036956	1.15741	4.16667	3.14286	2.71543	0.368266
FBgn0083011	5.32407	7.5	14.2857	2.68323	0.372685
FBgn0029895	17.8241	18.6111	47.4286	2.66093	0.375809
FBgn0000723	3.00926	4.16667	8	2.65846	0.376157
FBgn0010473	1.85185	1.38889	4.85714	2.62286	0.381264
FBgn0039118	2.08333	2.22222	5.42857	2.60571	0.383772
FBgn0034335	4.62963	11.6667	12	2.592	0.385802
FBgn0004959	2.77778	3.33333	7.14286	2.57143	0.388889
FBgn0028983	2.77778	4.44444	7.14286	2.57143	0.388889
FBgn0027843	17.8241	20	45.7143	2.56475	0.389902
FBgn0010397	20.1389	26.1111	51.4286	2.55369	0.39159
FBgn0032025	3.7037	4.16667	9.42857	2.54571	0.392817
FBgn0003090	4.62963	7.5	11.7143	2.53029	0.395212
FBgn0034406	20.1389	22.5	50.8571	2.52532	0.395989
FBgn0041180	29.3981	23.3333	74	2.51717	0.397272
FBgn0033243	0.231481	0.277778	0.571429	2.46857	0.405093
FBgn0083030	0.231481	0.833333	0.571429	2.46857	0.405093
FBgn0036040	0.231481	0.277778	0.571429	2.46857	0.405093
FBgn0039501	0.231481	0.833333	0.571429	2.46857	0.405093
FBgn0052982	0.231481	1.66667	0.571429	2.46857	0.405093
FBgn0023523	0.462963	0	1.14286	2.46857	0.405093
FBgn0032785	0.231481	2.22222	0.571429	2.46857	0.405093
FBgn0035317	0.231481	0.555556	0.571429	2.46857	0.405093
FBgn0028418	0.231481	0	0.571429	2.46857	0.405093
FBgn0033958	0.231481	0	0.571429	2.46857	0.405093
FBgn0029799	0.462963	0.833333	1.14286	2.46857	0.405093
FBgn0004910	0.231481	0.277778	0.571429	2.46857	0.405093
FBgn0043025	0.462963	1.66667	1.14286	2.46857	0.405093
FBgn0037304	0.231481	1.66667	0.571429	2.46857	0.405093
FBgn0052506	0.231481	0	0.571429	2.46857	0.405093
FBgn0085293	0.231481	0.555556	0.571429	2.46857	0.405093
FBgn0037712	0.231481	0.555556	0.571429	2.46857	0.405093
FBgn0260753	0.231481	0.277778	0.571429	2.46857	0.405093
FBgn0052628	0.462963	0.833333	1.14286	2.46857	0.405093
FBgn0030696	0.231481	0	0.571429	2.46857	0.405093
FBgn0031835	0.231481	0.555556	0.571429	2.46857	0.405093
FBgn0032010	0.231481	0.277778	0.571429	2.46857	0.405093
FBgn0033113	0.231481	0	0.571429	2.46857	0.405093
FBgn0035625	0.231481	0.555556	0.571429	2.46857	0.405093
FBgn0036895	0.231481	0	0.571429	2.46857	0.405093
FBgn0038603	0.462963	1.66667	1.14286	2.46857	0.405093
FBgn0031465	0.231481	0.277778	0.571429	2.46857	0.405093
FBgn0031693	0.231481	0.277778	0.571429	2.46857	0.405093
FBgn0041181	0.231481	1.11111	0.571429	2.46857	0.405093
FBgn0032798	0.462963	0.555556	1.14286	2.46857	0.405093
FBgn0032843	0.231481	0	0.571429	2.46857	0.405093
FBgn0004360	0.231481	0.555556	0.571429	2.46857	0.405093
FBgn0033697	0.231481	0.833333	0.571429	2.46857	0.405093
FBgn0027073	0.231481	0.277778	0.571429	2.46857	0.405093
FBgn0052475	0.231481	1.66667	0.571429	2.46857	0.405093
FBgn0052462	0.231481	0	0.571429	2.46857	0.405093
FBgn0038761	0.231481	0.277778	0.571429	2.46857	0.405093
FBgn0011596	0.231481	0	0.571429	2.46857	0.405093
FBgn0014031	0.231481	0	0.571429	2.46857	0.405093
FBgn0015399	11.5741	13.0556	28.5714	2.46857	0.405093
FBgn0030181	0.925926	2.22222	2.28571	2.46857	0.405093
FBgn0037003	0.462963	0	1.14286	2.46857	0.405093
FBgn0087012	0.462963	0	1.14286	2.46857	0.405093
FBgn0260793	0.462963	1.94444	1.14286	2.46857	0.405093
FBgn0040398	3.00926	2.22222	7.42857	2.46857	0.405093
FBgn0036654	0.925926	0	2.28571	2.46857	0.405093
FBgn0029603	0.925926	0	2.28571	2.46857	0.405093
FBgn0034706	3.7037	5.55556	9.14286	2.46857	0.405093
FBgn0051777	0.231481	0	0.571429	2.46857	0.405093
FBgn0032139	0.231481	1.11111	0.571429	2.46857	0.405093
FBgn0003460	0.231481	0	0.571429	2.46857	0.405093
FBgn0033294	0.231481	0.277778	0.571429	2.46857	0.405093
FBgn0036278	0.231481	0	0.571429	2.46857	0.405093
FBgn0036616	0.231481	0.277778	0.571429	2.46857	0.405093
FBgn0260766	0.231481	0	0.571429	2.46857	0.405093
FBgn0039667	0.462963	0	1.14286	2.46857	0.405093
FBgn0028996	0.231481	0.277778	0.571429	2.46857	0.405093
FBgn0004956	0.231481	0	0.571429	2.46857	0.405093
FBgn0052547	0.462963	0	1.14286	2.46857	0.405093
FBgn0016660	0.462963	0.277778	1.14286	2.46857	0.405093
FBgn0050424	0.462963	0	1.14286	2.46857	0.405093
FBgn0033960	1.62037	1.66667	4	2.46857	0.405093
FBgn0031214	0.231481	0.277778	0.571429	2.46857	0.405093
FBgn0085407	0.231481	1.38889	0.571429	2.46857	0.405093
FBgn0025687	0.925926	1.38889	2.28571	2.46857	0.405093
FBgn0050495	0.231481	0	0.571429	2.46857	0.405093
FBgn0033733	0.231481	0.555556	0.571429	2.46857	0.405093
FBgn0000079	0.231481	0.277778	0.571429	2.46857	0.405093
FBgn0082935	0.462963	0	1.14286	2.46857	0.405093
FBgn0035239	0.231481	0	0.571429	2.46857	0.405093
FBgn0035240	0.231481	0	0.571429	2.46857	0.405093
FBgn0052407	0.231481	0.277778	0.571429	2.46857	0.405093
FBgn0035673	0.925926	0.833333	2.28571	2.46857	0.405093
FBgn0036287	0.462963	0.833333	1.14286	2.46857	0.405093
FBgn0037130	3.24074	0.833333	8	2.46857	0.405093
FBgn0086067	0.231481	0	0.571429	2.46857	0.405093
FBgn0037635	0.462963	0.277778	1.14286	2.46857	0.405093
FBgn0037936	0.231481	5	0.571429	2.46857	0.405093
FBgn0038143	0.231481	0.277778	0.571429	2.46857	0.405093
FBgn0014949	0.231481	0.277778	0.571429	2.46857	0.405093
FBgn0039620	0.231481	0	0.571429	2.46857	0.405093
FBgn0029740	0.462963	0.277778	1.14286	2.46857	0.405093
FBgn0085479	0.231481	0	0.571429	2.46857	0.405093
FBgn0031010	0.231481	0	0.571429	2.46857	0.405093
FBgn0034595	1.62037	2.22222	4	2.46857	0.405093
FBgn0025620	0.462963	0.555556	1.14286	2.46857	0.405093
FBgn0031501	0.462963	0.555556	1.14286	2.46857	0.405093
FBgn0259716	0.231481	0.833333	0.571429	2.46857	0.405093
FBgn0032068	0.231481	0	0.571429	2.46857	0.405093
FBgn0051720	0.231481	0	0.571429	2.46857	0.405093
FBgn0032221	0.231481	0	0.571429	2.46857	0.405093
FBgn0032322	0.231481	0	0.571429	2.46857	0.405093
FBgn0032719	0.231481	0	0.571429	2.46857	0.405093
FBgn0014000	0.231481	0	0.571429	2.46857	0.405093
FBgn0032895	0.231481	0.277778	0.571429	2.46857	0.405093
FBgn0026255	0.231481	0.277778	0.571429	2.46857	0.405093
FBgn0053801	0.231481	0	0.571429	2.46857	0.405093
FBgn0016919	0.231481	0.277778	0.571429	2.46857	0.405093
FBgn0053987	0.231481	0	0.571429	2.46857	0.405093
FBgn0033027	0.231481	0	0.571429	2.46857	0.405093
FBgn0033388	0.231481	0	0.571429	2.46857	0.405093
FBgn0053758	0.231481	0	0.571429	2.46857	0.405093
FBgn0050026	0.231481	1.11111	0.571429	2.46857	0.405093
FBgn0050334	0.231481	0.277778	0.571429	2.46857	0.405093
FBgn0013772	0.231481	0.277778	0.571429	2.46857	0.405093
FBgn0034160	0.231481	0	0.571429	2.46857	0.405093
FBgn0034352	0.231481	0	0.571429	2.46857	0.405093
FBgn0034741	0.231481	0	0.571429	2.46857	0.405093
FBgn0085475	0.231481	0.277778	0.571429	2.46857	0.405093
FBgn0034755	0.462963	0	1.14286	2.46857	0.405093
FBgn0085401	0.231481	0	0.571429	2.46857	0.405093
FBgn0050250	0.231481	0.277778	0.571429	2.46857	0.405093
FBgn0035815	0.231481	0	0.571429	2.46857	0.405093
FBgn0085455	0.231481	0	0.571429	2.46857	0.405093
FBgn0036143	0.231481	0.277778	0.571429	2.46857	0.405093
FBgn0052214	0.231481	0	0.571429	2.46857	0.405093
FBgn0037164	0.231481	0.555556	0.571429	2.46857	0.405093
FBgn0051286	0.231481	0.555556	0.571429	2.46857	0.405093
FBgn0085413	0.231481	0.555556	0.571429	2.46857	0.405093
FBgn0040528	0.231481	1.11111	0.571429	2.46857	0.405093
FBgn0001235	0.231481	1.11111	0.571429	2.46857	0.405093
FBgn0013278	0.231481	0	0.571429	2.46857	0.405093
FBgn0051326	0.231481	0.277778	0.571429	2.46857	0.405093
FBgn0038257	0.462963	0.833333	1.14286	2.46857	0.405093
FBgn0262149	0.231481	0	0.571429	2.46857	0.405093
FBgn0029521	0.231481	1.11111	0.571429	2.46857	0.405093
FBgn0040349	0.462963	0	1.14286	2.46857	0.405093
FBgn0030005	0.231481	0	0.571429	2.46857	0.405093
FBgn0040942	0.462963	0.277778	1.14286	2.46857	0.405093
FBgn0030270	0.231481	0.555556	0.571429	2.46857	0.405093
FBgn0052640	0.231481	0.555556	0.571429	2.46857	0.405093
FBgn0030899	0.231481	0.277778	0.571429	2.46857	0.405093
FBgn0023550	0.694444	0.833333	1.71429	2.46857	0.405093
FBgn0037817	0.694444	0	1.71429	2.46857	0.405093
FBgn0052669	0.694444	0.833333	1.71429	2.46857	0.405093
FBgn0050184	1.15741	3.33333	2.85714	2.46857	0.405093
FBgn0039075	1.15741	4.44444	2.85714	2.46857	0.405093
FBgn0032252	0.694444	0.277778	1.71429	2.46857	0.405093
FBgn0050187	0.694444	1.66667	1.71429	2.46857	0.405093
FBgn0034711	1.15741	0.555556	2.85714	2.46857	0.405093
FBgn0053556	0.694444	1.94444	1.71429	2.46857	0.405093
FBgn0010482	1.15741	1.66667	2.85714	2.46857	0.405093
FBgn0038912	1.15741	1.38889	2.85714	2.46857	0.405093
FBgn0261584	0.694444	2.5	1.71429	2.46857	0.405093
FBgn0031097	0.694444	1.11111	1.71429	2.46857	0.405093
FBgn0040992	1.15741	1.38889	2.85714	2.46857	0.405093
FBgn0260228	1.15741	1.38889	2.85714	2.46857	0.405093
FBgn0038653	0.694444	0.555556	1.71429	2.46857	0.405093
FBgn0036796	1.15741	3.05556	2.85714	2.46857	0.405093
FBgn0032055	2.31481	2.22222	5.71429	2.46857	0.405093
FBgn0262194	0.694444	0.833333	1.71429	2.46857	0.405093
FBgn0261788	1.15741	1.94444	2.85714	2.46857	0.405093
FBgn0001208	0.694444	0.555556	1.71429	2.46857	0.405093
FBgn0261963	4.62963	5.55556	11.1429	2.40686	0.41548
FBgn0001168	9.25926	6.94444	22.2857	2.40686	0.41548
FBgn0038638	3.47222	5.27778	8.28571	2.38629	0.419061
FBgn0001075	2.77778	1.66667	6.57143	2.36571	0.422705
FBgn0015568	32.4074	21.9444	76.5714	2.36278	0.423231
FBgn0050046	2.5463	0.833333	6	2.35636	0.424383
FBgn0050502	7.63889	8.33333	18	2.35636	0.424383
FBgn0043783	2.08333	0.833333	4.85714	2.33143	0.428922
FBgn0259927	1.62037	1.66667	3.71429	2.29224	0.436254
FBgn0013953	14.5833	17.2222	33.4286	2.29224	0.436254
FBgn0051144	24.0741	53.6111	55.1429	2.29055	0.436576
FBgn0036212	3.00926	5.83333	6.85714	2.27868	0.43885
FBgn0041184	6.01852	7.22222	13.7143	2.27868	0.43885
FBgn0023541	1.38889	0.555556	3.14286	2.26286	0.441919
FBgn0029778	19.4444	38.3333	44	2.26286	0.441919
FBgn0028424	1.38889	2.77778	3.14286	2.26286	0.441919
FBgn0031488	2.77778	1.94444	6.28571	2.26286	0.441919
FBgn0015609	10.4167	11.9444	23.4286	2.24914	0.444614
FBgn0026061	9.02778	8.05556	20.2857	2.24703	0.445031
FBgn0031628	2.5463	3.33333	5.71429	2.24416	0.445602
FBgn0028622	6.25	11.1111	14	2.24	0.446429
FBgn0003328	59.0278	51.3889	132	2.23624	0.44718
FBgn0262973	4.86111	9.44444	10.8571	2.23347	0.447734
FBgn0029830	5.78704	7.77778	12.8571	2.22171	0.450103
FBgn0040367	1.15741	3.05556	2.57143	2.22171	0.450103
FBgn0037902	1.15741	1.38889	2.57143	2.22171	0.450103
FBgn0025702	2.31481	1.11111	5.14286	2.22171	0.450103
FBgn0051710	1.15741	2.22222	2.57143	2.22171	0.450103
FBgn0010225	15.5093	25.2778	34.2857	2.21066	0.452353
FBgn0039226	3.24074	3.05556	7.14286	2.20408	0.453704
FBgn0033174	7.40741	8.05556	16.2857	2.19857	0.454841
FBgn0085758	2.08333	6.11111	4.57143	2.19429	0.455729
FBgn0035264	2.08333	3.05556	4.57143	2.19429	0.455729
FBgn0033347	2.08333	2.5	4.57143	2.19429	0.455729
FBgn0261545	5.09259	12.5	11.1429	2.18805	0.457028
FBgn0010434	63.4259	86.3889	138.286	2.18027	0.458659
FBgn0030309	11.5741	6.66667	25.1429	2.17234	0.460332
FBgn0022710	13.1944	16.9444	28.5714	2.16541	0.461806
FBgn0003425	7.40741	13.8889	16	2.16	0.462963
FBgn0033978	3.7037	4.44444	8	2.16	0.462963
FBgn0003357	0.925926	0.833333	2	2.16	0.462963
FBgn0035348	0.925926	0.833333	2	2.16	0.462963
FBgn0013307	0.925926	0.277778	2	2.16	0.462963
FBgn0261509	10.8796	15.5556	23.4286	2.15343	0.464374
FBgn0016075	77.5463	88.8889	166.857	2.15171	0.464747
FBgn0030357	3.47222	4.44444	7.42857	2.13943	0.467415
FBgn0029766	7.63889	13.6111	16.2857	2.13195	0.469055
FBgn0052311	5.78704	7.5	12.2857	2.12297	0.471038
FBgn0031107	89.3519	118.056	189.429	2.12003	0.471692
FBgn0085807	4.86111	18.8889	10.2857	2.11592	0.472608
FBgn0262887	1.62037	0.555556	3.42857	2.11592	0.472608
FBgn0002565	1.62037	0	3.42857	2.11592	0.472608
FBgn0030425	1.62037	0.555556	3.42857	2.11592	0.472608
FBgn0035035	8.7963	26.6667	18.5714	2.11128	0.473647
FBgn0037391	11.8056	18.6111	24.8571	2.10555	0.474936
FBgn0085825	2.31481	5.83333	4.85714	2.09829	0.47658
FBgn0029662	2.31481	1.38889	4.85714	2.09829	0.47658
FBgn0000808	9.02778	12.5	18.8571	2.08879	0.478746
FBgn0004117	3.00926	4.16667	6.28571	2.08879	0.478746
FBgn0004652	3.7037	3.33333	7.71429	2.08286	0.48011
FBgn0037876	9.49074	16.1111	19.7143	2.07721	0.481414
FBgn0035094	5.09259	9.72222	10.5714	2.07584	0.481732
FBgn0038347	26.1574	38.0556	54.2857	2.07535	0.481847
FBgn0029095	21.7593	21.1111	45.1429	2.07465	0.482009
FBgn0037880	17.8241	24.4444	36.8571	2.06783	0.483599
FBgn0031286	9.9537	25	20.5714	2.06671	0.483861
FBgn0030643	0.694444	0	1.42857	2.05714	0.486111
FBgn0031745	6.25	6.11111	12.8571	2.05714	0.486111
FBgn0031650	0.694444	0.555556	1.42857	2.05714	0.486111
FBgn0052667	0.694444	2.5	1.42857	2.05714	0.486111
FBgn0004169	4.16667	6.38889	8.57143	2.05714	0.486111
FBgn0039564	0.694444	0.555556	1.42857	2.05714	0.486111
FBgn0040629	0.694444	0.555556	1.42857	2.05714	0.486111
FBgn0011279	0.694444	1.94444	1.42857	2.05714	0.486111
FBgn0250757	1.38889	1.11111	2.85714	2.05714	0.486111
FBgn0259677	4.16667	10	8.57143	2.05714	0.486111
FBgn0259677	4.16667	10	8.57143	2.05714	0.486111
FBgn0259677	4.16667	10	8.57143	2.05714	0.486111
FBgn0034758	2.08333	0.833333	4.28571	2.05714	0.486111
FBgn0030594	1.38889	0.833333	2.85714	2.05714	0.486111
FBgn0025697	0.694444	0.833333	1.42857	2.05714	0.486111
FBgn0261989	0.694444	0.277778	1.42857	2.05714	0.486111
FBgn0043841	10.4167	14.4444	21.4286	2.05714	0.486111
FBgn0003189	171.065	214.167	351.429	2.05436	0.48677
FBgn0085813	101.852	145.833	208.286	2.04499	0.489001
FBgn0036196	6.01852	9.72222	12.2857	2.04132	0.489879
FBgn0033395	4.62963	0	9.42857	2.03657	0.491021
FBgn0029813	3.93519	5	8	2.03294	0.491898
FBgn0028743	22.9167	19.1667	46.5714	2.03221	0.492076
FBgn0011746	3.24074	2.22222	6.57143	2.02776	0.493156
FBgn0003285	6.25	20.2778	12.5714	2.01143	0.497159
FBgn0033739	37.963	60.5556	76.2857	2.00948	0.497642
FBgn0030004	1.85185	3.88889	3.71429	2.00571	0.498575
FBgn0030598	1.85185	9.16667	3.71429	2.00571	0.498575
FBgn0052573	1.85185	1.11111	3.71429	2.00571	0.498575
FBgn0260238	1.85185	1.11111	3.71429	2.00571	0.498575
FBgn0035427	1.85185	0.277778	3.71429	2.00571	0.498575
FBgn0086026	3.7037	5.27778	7.42857	2.00571	0.498575
FBgn0063493	5.55556	11.3889	11.1429	2.00571	0.498575
FBgn0051198	4.86111	3.61111	9.71429	1.99837	0.500408
FBgn0039419	7.17593	3.33333	14.2857	1.99078	0.502315
FBgn0030974	41.2037	82.2222	82	1.99011	0.502484
FBgn0031022	18.0556	28.3333	35.7143	1.97802	0.505556
FBgn0259109	3.47222	3.05556	6.85714	1.97486	0.506366
FBgn0005631	4.62963	1.38889	9.14286	1.97486	0.506366
FBgn0259714	1.15741	1.66667	2.28571	1.97486	0.506366
FBgn0035587	2.31481	2.5	4.57143	1.97486	0.506366
FBgn0000592	1.15741	1.38889	2.28571	1.97486	0.506366
FBgn0038973	1.15741	0.277778	2.28571	1.97486	0.506366
FBgn0032291	1.15741	0.833333	2.28571	1.97486	0.506366
FBgn0040736	1.15741	1.38889	2.28571	1.97486	0.506366
FBgn0034691	62.037	105.556	122	1.96657	0.5085
FBgn0041182	12.5	17.5	24.5714	1.96571	0.508721
FBgn0039738	2.77778	3.61111	5.42857	1.95429	0.511696
FBgn0039232	21.5278	12.2222	42	1.95097	0.512566
FBgn0262442	1.62037	1.66667	3.14286	1.93959	0.515572
FBgn0033033	1.62037	1.94444	3.14286	1.93959	0.515572
FBgn0083985	3.24074	9.16667	6.28571	1.93959	0.515572
FBgn0036106	3.24074	5	6.28571	1.93959	0.515572
FBgn0040606	1.62037	0.833333	3.14286	1.93959	0.515572
FBgn0030852	17.1296	26.1111	33.1429	1.93483	0.516842
FBgn0035158	14.3519	19.7222	27.7143	1.93106	0.51785
FBgn0028491	3.7037	4.16667	7.14286	1.92857	0.518519
FBgn0261245	9.49074	13.8889	18.2857	1.92669	0.519025
FBgn0027571	289.12	296.111	556.286	1.92406	0.519734
FBgn0050089	2.08333	6.11111	4	1.92	0.520833
FBgn0033128	2.08333	1.94444	4	1.92	0.520833
FBgn0037513	4.16667	3.05556	8	1.92	0.520833
FBgn0038115	10.4167	9.44444	20	1.92	0.520833
FBgn0003137	6.25	10	12	1.92	0.520833
FBgn0085828	11.3426	14.1667	21.7143	1.9144	0.522356
FBgn0023023	2.5463	2.22222	4.85714	1.90753	0.524237
FBgn0033159	2.5463	3.61111	4.85714	1.90753	0.524237
FBgn0003510	3.00926	6.66667	5.71429	1.8989	0.52662
FBgn0000244	12.037	20.5556	22.8571	1.8989	0.52662
FBgn0010395	9.49074	11.6667	18	1.89659	0.527263
FBgn0029712	3.47222	4.72222	6.57143	1.89257	0.528382
FBgn0051674	3.47222	3.05556	6.57143	1.89257	0.528382
FBgn0038928	7.40741	17.2222	14	1.89	0.529101
FBgn0027334	19.213	29.7222	36.2857	1.88861	0.529491
FBgn0027794	39.5833	47.2222	74.5714	1.88391	0.530811
FBgn0033304	5.78704	3.33333	10.8571	1.87611	0.533017
FBgn0012034	44.6759	67.5	83.7143	1.87381	0.533671
FBgn0024992	52.7778	88.3333	98.8571	1.87308	0.533879
FBgn0029690	8.56481	8.33333	16	1.86811	0.535301
FBgn0024361	0.462963	0.277778	0.857143	1.85143	0.540123
FBgn0033090	0.462963	1.94444	0.857143	1.85143	0.540123
FBgn0035612	0.462963	1.38889	0.857143	1.85143	0.540123
FBgn0039494	0.462963	0.833333	0.857143	1.85143	0.540123
FBgn0052709	0.462963	0.277778	0.857143	1.85143	0.540123
FBgn0038752	0.462963	0.555556	0.857143	1.85143	0.540123
FBgn0046874	3.24074	3.33333	6	1.85143	0.540123
FBgn0003867	1.85185	1.66667	3.42857	1.85143	0.540123
FBgn0030653	6.94444	13.8889	12.8571	1.85143	0.540123
FBgn0035358	0.462963	0.277778	0.857143	1.85143	0.540123
FBgn0030688	0.462963	0.277778	0.857143	1.85143	0.540123
FBgn0053533	0.462963	0.277778	0.857143	1.85143	0.540123
FBgn0035577	0.462963	0	0.857143	1.85143	0.540123
FBgn0045980	1.38889	1.38889	2.57143	1.85143	0.540123
FBgn0261085	0.462963	0.833333	0.857143	1.85143	0.540123
FBgn0033685	1.38889	1.66667	2.57143	1.85143	0.540123
FBgn0259224	0.925926	0	1.71429	1.85143	0.540123
FBgn0261429	0.462963	0	0.857143	1.85143	0.540123
FBgn0035293	0.462963	0	0.857143	1.85143	0.540123
FBgn0039354	1.38889	3.33333	2.57143	1.85143	0.540123
FBgn0028707	1.85185	2.5	3.42857	1.85143	0.540123
FBgn0033558	0.925926	0.555556	1.71429	1.85143	0.540123
FBgn0037553	1.85185	1.94444	3.42857	1.85143	0.540123
FBgn0010223	3.24074	3.33333	6	1.85143	0.540123
FBgn0032375	0.462963	0.833333	0.857143	1.85143	0.540123
FBgn0051676	0.462963	0.555556	0.857143	1.85143	0.540123
FBgn0050036	0.462963	0	0.857143	1.85143	0.540123
FBgn0259211	0.462963	0.555556	0.857143	1.85143	0.540123
FBgn0034605	0.462963	0.277778	0.857143	1.85143	0.540123
FBgn0053926	1.85185	3.88889	3.42857	1.85143	0.540123
FBgn0037824	0.462963	0.277778	0.857143	1.85143	0.540123
FBgn0037835	0.462963	0.277778	0.857143	1.85143	0.540123
FBgn0039655	0.462963	1.11111	0.857143	1.85143	0.540123
FBgn0030098	0.462963	0.555556	0.857143	1.85143	0.540123
FBgn0030182	0.462963	0.277778	0.857143	1.85143	0.540123
FBgn0030725	0.462963	1.94444	0.857143	1.85143	0.540123
FBgn0010114	6.48148	3.61111	12	1.85143	0.540123
FBgn0033821	0.925926	0	1.71429	1.85143	0.540123
FBgn0039225	0.925926	0	1.71429	1.85143	0.540123
FBgn0031365	0.462963	0	0.857143	1.85143	0.540123
FBgn0027586	0.925926	0.277778	1.71429	1.85143	0.540123
FBgn0043471	0.462963	0	0.857143	1.85143	0.540123
FBgn0034296	0.462963	0	0.857143	1.85143	0.540123
FBgn0034558	0.462963	0	0.857143	1.85143	0.540123
FBgn0035019	0.462963	0	0.857143	1.85143	0.540123
FBgn0052181	0.462963	1.11111	0.857143	1.85143	0.540123
FBgn0039310	0.925926	0	1.71429	1.85143	0.540123
FBgn0039324	0.462963	0	0.857143	1.85143	0.540123
FBgn0039651	0.462963	0	0.857143	1.85143	0.540123
FBgn0039797	0.462963	0.277778	0.857143	1.85143	0.540123
FBgn0030160	0.462963	1.38889	0.857143	1.85143	0.540123
FBgn0030266	86.1111	157.778	159.429	1.85143	0.540123
FBgn0005616	6.01852	11.9444	11.1429	1.85143	0.540123
FBgn0087007	20.3704	28.0556	37.7143	1.85143	0.540123
FBgn0035392	6.01852	7.5	11.1429	1.85143	0.540123
FBgn0034707	20.6019	28.6111	38	1.84449	0.542154
FBgn0028550	16.8981	11.6667	31.1429	1.84297	0.542601
FBgn0034420	28.2407	44.1667	52	1.84131	0.543091
FBgn0030641	22.6852	30.2778	41.7143	1.83883	0.543823
FBgn0030640	22.6852	30.2778	41.7143	1.83883	0.543823
FBgn0050015	8.56481	13.0556	15.7143	1.83475	0.545034
FBgn0029538	15.7407	22.2222	28.8571	1.83328	0.545471
FBgn0026570	6.25	11.9444	11.4286	1.82857	0.546875
FBgn0034214	22.6852	26.3889	41.4286	1.82624	0.547573
FBgn0065102	4.86111	5	8.85714	1.82204	0.548835
FBgn0035770	122.917	112.222	222.286	1.80843	0.552967
FBgn0033750	6.48148	10.8333	11.7143	1.80735	0.553297
FBgn0039266	14.5833	16.6667	26.2857	1.80245	0.554801
FBgn0030999	8.10185	7.5	14.5714	1.79853	0.556009
FBgn0085408	10.6481	15	19.1429	1.79776	0.556247
FBgn0034583	28.4722	36.9444	51.1429	1.79624	0.556719
FBgn0086662	7.63889	5.27778	13.7143	1.79532	0.557002
FBgn0034965	2.5463	2.22222	4.57143	1.79532	0.557002
FBgn0036795	2.5463	3.61111	4.57143	1.79532	0.557002
FBgn0086669	44.4444	31.3889	79.7143	1.79357	0.557547
FBgn0016762	9.25926	14.1667	16.5714	1.78971	0.558748
FBgn0000152	13.4259	21.9444	24	1.78759	0.559414
FBgn0039688	4.16667	6.38889	7.42857	1.78286	0.560897
FBgn0030407	2.08333	2.22222	3.71429	1.78286	0.560897
FBgn0030000	29.1667	42.7778	52	1.78286	0.560897
FBgn0030316	16.2037	21.6667	28.8571	1.7809	0.561514
FBgn0036765	7.87037	6.11111	14	1.77882	0.562169
FBgn0032363	126.852	140.556	225.143	1.77485	0.563428
FBgn0263316	5.32407	7.22222	9.42857	1.77093	0.564675
FBgn0024957	68.5185	84.4444	121.143	1.76803	0.565601
FBgn0028990	43.9815	52.7778	77.7143	1.76698	0.565938
FBgn0000395	1.62037	4.44444	2.85714	1.76327	0.56713
FBgn0041605	1.62037	2.22222	2.85714	1.76327	0.56713
FBgn0039749	1.62037	0.277778	2.85714	1.76327	0.56713
FBgn0040813	9.72222	6.94444	17.1429	1.76327	0.56713
FBgn0036152	40.2778	57.2222	70.8571	1.75921	0.568436
FBgn0250788	130.787	172.778	229.143	1.75203	0.570766
FBgn0030040	19.9074	21.9444	34.8571	1.75096	0.571114
FBgn0036155	8.33333	14.1667	14.5714	1.74857	0.571895
FBgn0035528	21.7593	30.8333	38	1.74638	0.572612
FBgn0032782	17.3611	20.2778	30.2857	1.74446	0.573244
FBgn0033926	106.713	141.944	186	1.74299	0.573726
FBgn0030893	3.93519	6.94444	6.85714	1.74252	0.573881
FBgn0036732	9.02778	8.88889	15.7143	1.74066	0.574495
FBgn0024191	15.9722	26.1111	27.7143	1.73516	0.576317
FBgn0028401	25.6944	43.6111	44.5714	1.73467	0.576478
FBgn0043457	33.7963	50.5556	58.5714	1.73307	0.57701
FBgn0263047	3.47222	5.27778	6	1.728	0.578704
FBgn0024234	5.78704	5.83333	10	1.728	0.578704
FBgn0037057	2.31481	1.94444	4	1.728	0.578704
FBgn0259736	1.15741	2.5	2	1.728	0.578704
FBgn0042175	1.15741	4.72222	2	1.728	0.578704
FBgn0036882	1.15741	0.555556	2	1.728	0.578704
FBgn0031517	1.15741	0	2	1.728	0.578704
FBgn0002570	1.15741	1.11111	2	1.728	0.578704
FBgn0033387	1.15741	2.5	2	1.728	0.578704
FBgn0052091	15.7407	17.2222	27.1429	1.72437	0.579922
FBgn0027528	29.1667	39.1667	50.2857	1.72408	0.580019
FBgn0052758	56.0185	76.9444	96.2857	1.71882	0.581795
FBgn0002905	62.963	69.1667	108	1.71529	0.58299
FBgn0038981	4.16667	6.11111	7.14286	1.71429	0.583333
FBgn0250907	8.33333	6.66667	14.2857	1.71429	0.583333
FBgn0035203	32.4074	45.2778	55.4286	1.71037	0.58467
FBgn0030286	138.657	168.333	237.143	1.71028	0.5847
FBgn0041096	6.01852	5.83333	10.2857	1.70901	0.585134
FBgn0002723	18.0556	24.1667	30.8571	1.70901	0.585134
FBgn0028530	9.02778	17.7778	15.4286	1.70901	0.585134
FBgn0028738	3.00926	4.44444	5.14286	1.70901	0.585134
FBgn0021875	23.6111	26.9444	40.2857	1.70622	0.586091
FBgn0041588	26.8519	43.0556	45.7143	1.70246	0.587384
FBgn0032399	3.7037	5	6.28571	1.69714	0.589226
FBgn0038273	1.85185	2.77778	3.14286	1.69714	0.589226
FBgn0033980	1.85185	3.05556	3.14286	1.69714	0.589226
FBgn0030486	253.009	342.222	428.286	1.69277	0.590749
FBgn0033495	54.8611	72.2222	92.8571	1.69259	0.590812
FBgn0261113	45.6019	43.6111	77.1429	1.69166	0.591135
FBgn0024364	103.935	126.111	175.714	1.69061	0.591501
FBgn0038098	15.0463	27.5	25.4286	1.69002	0.591708
FBgn0004649	1795.37	2506.39	3034	1.6899	0.59175
FBgn0003366	4.39815	10.5556	7.42857	1.68902	0.592058
FBgn0032846	8.7963	10.5556	14.8571	1.68902	0.592058
FBgn0031011	26.3889	30.8333	44.5714	1.68902	0.592058
FBgn0051352	2.5463	3.88889	4.28571	1.68312	0.594136
FBgn0262508	2.5463	3.05556	4.28571	1.68312	0.594136
FBgn0260645	5.09259	9.44444	8.57143	1.68312	0.594136
FBgn0029861	62.2685	92.2222	104.571	1.67936	0.595464
FBgn0261710	421.528	661.111	707.429	1.67825	0.595859
FBgn0000406	3.24074	3.88889	5.42857	1.6751	0.596979
FBgn0262108	3.24074	3.33333	5.42857	1.6751	0.596979
FBgn0016797	18.287	19.4444	30.5714	1.67175	0.598174
FBgn0010246	34.4907	45.8333	57.4286	1.66504	0.600585
FBgn0000635	19.9074	21.6667	33.1429	1.66485	0.600655
FBgn0004167	169.213	238.889	281.714	1.66485	0.600655
FBgn0003463	5.32407	5.27778	8.85714	1.6636	0.601105
FBgn0261451	190.509	187.5	316.857	1.66321	0.601247
FBgn0262617	46.7593	59.1667	77.7143	1.66201	0.601682
FBgn0017566	120.37	158.889	200	1.66154	0.601852
FBgn0083058	107.87	89.7222	179.143	1.66072	0.602147
FBgn0026015	74.7685	121.667	124	1.65845	0.602972
FBgn0030114	35.8796	52.2222	59.4286	1.65633	0.603744
FBgn0003731	12.963	18.8889	21.4286	1.65306	0.604938
FBgn0051211	28.0093	37.2222	46.2857	1.65251	0.605138
FBgn0032330	30.787	24.7222	50.8571	1.6519	0.605363
FBgn0261873	28.9352	35.5556	47.7143	1.64901	0.606426
FBgn0032645	2.08333	1.94444	3.42857	1.64571	0.607639
FBgn0051530	2.08333	4.72222	3.42857	1.64571	0.607639
FBgn0260431	3.47222	5.27778	5.71429	1.64571	0.607639
FBgn0033778	2.08333	4.72222	3.42857	1.64571	0.607639
FBgn0029710	3.47222	3.05556	5.71429	1.64571	0.607639
FBgn0085796	0.694444	0.833333	1.14286	1.64571	0.607639
FBgn0034396	0.694444	2.22222	1.14286	1.64571	0.607639
FBgn0035975	0.694444	0.277778	1.14286	1.64571	0.607639
FBgn0036146	0.694444	0	1.14286	1.64571	0.607639
FBgn0037730	0.694444	0.833333	1.14286	1.64571	0.607639
FBgn0026562	5.55556	6.38889	9.14286	1.64571	0.607639
FBgn0035086	0.694444	0.277778	1.14286	1.64571	0.607639
FBgn0027793	0.694444	0.277778	1.14286	1.64571	0.607639
FBgn0030796	0.694444	1.66667	1.14286	1.64571	0.607639
FBgn0259715	0.694444	0.833333	1.14286	1.64571	0.607639
FBgn0011693	0.694444	3.33333	1.14286	1.64571	0.607639
FBgn0038102	0.694444	0.277778	1.14286	1.64571	0.607639
FBgn0259244	1.38889	0	2.28571	1.64571	0.607639
FBgn0039527	0.694444	0.277778	1.14286	1.64571	0.607639
FBgn0035935	2.77778	6.38889	4.57143	1.64571	0.607639
FBgn0042173	0.694444	1.38889	1.14286	1.64571	0.607639
FBgn0000274	0.694444	1.66667	1.14286	1.64571	0.607639
FBgn0052650	0.694444	0.833333	1.14286	1.64571	0.607639
FBgn0031249	0.694444	0	1.14286	1.64571	0.607639
FBgn0050401	0.694444	2.5	1.14286	1.64571	0.607639
FBgn0051010	0.694444	0	1.14286	1.64571	0.607639
FBgn0032362	1.38889	0.555556	2.28571	1.64571	0.607639
FBgn0031844	0.694444	0.833333	1.14286	1.64571	0.607639
FBgn0033515	0.694444	0.277778	1.14286	1.64571	0.607639
FBgn0033855	0.694444	0	1.14286	1.64571	0.607639
FBgn0034272	0.694444	0.277778	1.14286	1.64571	0.607639
FBgn0086680	0.694444	1.11111	1.14286	1.64571	0.607639
FBgn0032679	238.426	303.889	391.429	1.64172	0.609117
FBgn0259834	67.8241	92.2222	111.143	1.63869	0.610242
FBgn0003996	74.3056	179.167	121.714	1.63802	0.610492
FBgn0260005	9.9537	15.8333	16.2857	1.63615	0.611192
FBgn0050115	9.25926	8.05556	15.1429	1.63543	0.611461
FBgn0034496	55.0926	86.3889	90	1.63361	0.61214
FBgn0031574	7.87037	12.5	12.8571	1.63361	0.61214
FBgn0003888	43.287	39.7222	70.5714	1.63031	0.613379
FBgn0030093	115.509	170	188.286	1.63005	0.613479
FBgn0051092	184.491	225.278	300.571	1.6292	0.6138
FBgn0030052	29.8611	36.9444	48.5714	1.62658	0.614788
FBgn0039492	142.13	198.056	230.857	1.62427	0.615661
FBgn0023522	57.6389	58.3333	93.4286	1.62093	0.61693
FBgn0031401	44.4444	51.1111	72	1.62	0.617284
FBgn0039733	29.6296	42.5	48	1.62	0.617284
FBgn0000414	89.1204	145	144.286	1.619	0.617666
FBgn0033494	60.1852	78.6111	97.4286	1.61881	0.617737
FBgn0031362	6.71296	8.61111	10.8571	1.61734	0.618299
FBgn0003175	62.5	98.8889	100.857	1.61371	0.619688
FBgn0023549	23.3796	22.2222	37.7143	1.61313	0.619914
FBgn0028552	11.3426	12.2222	18.2857	1.61213	0.620298
FBgn0032136	8.33333	3.05556	13.4286	1.61143	0.620567
FBgn0010303	94.213	143.333	151.714	1.61033	0.620989
FBgn0000139	40.5093	55.2778	65.1429	1.6081	0.621853
FBgn0014141	198.148	234.722	318.571	1.60774	0.62199
FBgn0085378	36.1111	28.6111	58	1.60615	0.622605
FBgn0037999	19.213	29.1667	30.8571	1.60606	0.622642
FBgn0016693	64.8148	81.6667	104	1.60457	0.623219
FBgn0003068	2.31481	1.66667	3.71429	1.60457	0.623219
FBgn0034312	4.62963	4.72222	7.42857	1.60457	0.623219
FBgn0039459	18.5185	28.0556	29.7143	1.60457	0.623219
FBgn0027836	44.9074	58.0556	72	1.6033	0.623714
FBgn0000346	15.5093	11.3889	24.8571	1.60273	0.623936
FBgn0035710	14.8148	22.2222	23.7143	1.60071	0.624721
FBgn0035101	10.1852	12.5	16.2857	1.59896	0.625406
FBgn0050359	163.889	216.389	262	1.59864	0.62553
FBgn0034142	3.93519	3.05556	6.28571	1.59731	0.626052
FBgn0040319	67.1296	80.8333	107.143	1.59606	0.626543
FBgn0011225	108.102	141.944	172	1.59109	0.628499
FBgn0031114	41.6667	65	66.2857	1.59086	0.628592
FBgn0000636	36.1111	34.7222	57.4286	1.59033	0.6288
FBgn0052536	13.6574	25.2778	21.7143	1.58993	0.62896
FBgn0037144	32.1759	45.5556	51.1429	1.58948	0.629138
FBgn0029771	1.62037	2.22222	2.57143	1.58694	0.630144
FBgn0082998	1.62037	0	2.57143	1.58694	0.630144
FBgn0051642	1.62037	1.38889	2.57143	1.58694	0.630144
FBgn0025790	22.6852	32.5	36	1.58694	0.630144
FBgn0031220	9.72222	5.83333	15.4286	1.58694	0.630144
FBgn0051323	1.62037	1.11111	2.57143	1.58694	0.630144
FBgn0038858	9.72222	12.2222	15.4286	1.58694	0.630144
FBgn0030041	3.24074	5.55556	5.14286	1.58694	0.630144
FBgn0030912	3.24074	2.77778	5.14286	1.58694	0.630144
FBgn0035933	1.62037	0.555556	2.57143	1.58694	0.630144
FBgn0025885	78.0093	101.944	123.714	1.58589	0.63056
FBgn0030964	31.713	39.1667	50.2857	1.58565	0.630656
FBgn0043364	56.25	51.9444	89.1429	1.58476	0.63101
FBgn0025621	51.3889	70	81.4286	1.58456	0.631092
FBgn0033339	113.657	143.611	180	1.58371	0.63143
FBgn0039561	54.8611	51.6667	86.8571	1.58322	0.631625
FBgn0083057	219.907	150	348	1.58248	0.631918
FBgn0028504	9.02778	9.72222	14.2857	1.58242	0.631944
FBgn0051935	30.5556	45.2778	48.2857	1.58026	0.632807
FBgn0027616	77.7778	106.667	122.857	1.57959	0.633075
FBgn0033919	4.16667	8.05556	6.57143	1.57714	0.634058
FBgn0003741	4.16667	10	6.57143	1.57714	0.634058
FBgn0028516	37.5	38.3333	59.1429	1.57714	0.634058
FBgn0038118	58.7963	84.4444	92.5714	1.57444	0.635145
FBgn0028978	60.6481	77.5	95.4286	1.57348	0.635534
FBgn0250911	209.954	277.222	330.286	1.57314	0.635673
FBgn0035357	209.954	277.222	330.286	1.57314	0.635673
FBgn0004397	102.083	132.778	160.571	1.57294	0.63575
FBgn0003218	89.5833	121.944	140.857	1.57236	0.635987
FBgn0041342	56.713	71.9444	89.1429	1.57183	0.636203
FBgn0034307	17.8241	25.8333	28	1.57091	0.636574
FBgn0001987	17.8241	15.2778	28	1.57091	0.636574
FBgn0020391	2.5463	1.66667	4	1.57091	0.636574
FBgn0011695	2.5463	4.44444	4	1.57091	0.636574
FBgn0083001	146.296	137.778	229.429	1.56825	0.637655
FBgn0085799	8.56481	6.66667	13.4286	1.56788	0.637805
FBgn0003575	105.787	158.611	165.714	1.56649	0.63837
FBgn0027655	68.0556	97.5	106.571	1.56595	0.638591
FBgn0001965	90.7407	123.889	142	1.5649	0.639019
FBgn0037592	38.8889	48.8889	60.8571	1.5649	0.639019
FBgn0031813	6.94444	9.16667	10.8571	1.56343	0.63962
FBgn0014395	3.47222	1.66667	5.42857	1.56343	0.63962
FBgn0067102	51.3889	70.5556	80.2857	1.56232	0.640075
FBgn0045064	14.8148	10.2778	23.1429	1.56214	0.640146
FBgn0039856	16.6667	21.3889	26	1.56	0.641026
FBgn0032701	42.1296	36.1111	65.7143	1.55981	0.641103
FBgn0085759	38.6574	55.8333	60.2857	1.55949	0.641237
FBgn0034504	37.037	41.1111	57.7143	1.55829	0.641731
FBgn0261535	43.287	64.1667	67.4286	1.55771	0.641969
FBgn0031174	44.213	64.7222	68.8571	1.5574	0.642097
FBgn0039737	89.8148	121.111	139.714	1.55558	0.642846
FBgn0022984	24.0741	22.2222	37.4286	1.55473	0.6432
FBgn0051151	118.75	167.5	184.571	1.55429	0.643382
FBgn0030403	50	72.7778	77.7143	1.55429	0.643382
FBgn0035878	113.889	161.667	176.857	1.55289	0.64396
FBgn0035308	7.17593	7.5	11.1429	1.55281	0.643993
FBgn0003278	87.037	94.4444	135.143	1.55271	0.644037
FBgn0261922	156.25	225	242.571	1.55246	0.64414
FBgn0035253	84.4907	123.889	131.143	1.55216	0.644265
FBgn0034436	8.10185	8.05556	12.5714	1.55167	0.644465
FBgn0032031	9.9537	12.7778	15.4286	1.55003	0.645147
FBgn0038167	50.6944	77.7778	78.5714	1.5499	0.645202
FBgn0263231	329.167	445.278	509.714	1.5485	0.645787
FBgn0020270	44.6759	43.3333	69.1429	1.54765	0.646139
FBgn0019968	136.343	188.333	210.857	1.54652	0.646611
FBgn0039207	285.88	336.111	442	1.54611	0.646786
FBgn0051688	43.9815	80.5556	68	1.54611	0.646786
FBgn0033890	90.0463	140.278	139.143	1.54524	0.64715
FBgn0052226	60.6481	80.2778	93.7143	1.54521	0.64716
FBgn0262057	0.925926	0.555556	1.42857	1.54286	0.648148
FBgn0031473	0.925926	2.22222	1.42857	1.54286	0.648148
FBgn0029881	8.33333	12.2222	12.8571	1.54286	0.648148
FBgn0031327	0.925926	0.277778	1.42857	1.54286	0.648148
FBgn0034920	0.925926	2.22222	1.42857	1.54286	0.648148
FBgn0020372	0.925926	0.555556	1.42857	1.54286	0.648148
FBgn0010038	1.85185	5.55556	2.85714	1.54286	0.648148
FBgn0029661	0.925926	0	1.42857	1.54286	0.648148
FBgn0010385	1.85185	5.27778	2.85714	1.54286	0.648148
FBgn0050371	0.925926	0.277778	1.42857	1.54286	0.648148
FBgn0036323	0.925926	0.555556	1.42857	1.54286	0.648148
FBgn0034417	2.77778	5	4.28571	1.54286	0.648148
FBgn0004859	25	13.0556	38.5714	1.54286	0.648148
FBgn0025630	30.787	33.6111	47.4286	1.54054	0.649124
FBgn0038862	57.8704	62.7778	89.1429	1.54039	0.649187
FBgn0038475	15.9722	19.1667	24.5714	1.53839	0.650032
FBgn0031062	59.4907	82.7778	91.4286	1.53685	0.65068
FBgn0038360	34.9537	50	53.7143	1.53673	0.650734
FBgn0030638	32.4074	38.6111	49.7143	1.53404	0.651873
FBgn0013733	179.398	193.611	275.143	1.5337	0.652018
FBgn0020304	80.5556	98.3333	123.429	1.53222	0.652649
FBgn0041789	56.713	71.1111	86.8571	1.53152	0.652945
FBgn0022986	17.3611	20.5556	26.5714	1.53051	0.653375
FBgn0039881	5.78704	10.2778	8.85714	1.53051	0.653375
FBgn0034071	52.0833	77.7778	79.7143	1.53051	0.653375
FBgn0036558	78.2407	99.1667	119.714	1.53008	0.653562
FBgn0000017	158.796	214.444	242.857	1.52936	0.653867
FBgn0086911	81.4815	103.611	124.571	1.52883	0.654094
FBgn0035891	37.963	53.3333	58	1.5278	0.654534
FBgn0039631	35.1852	48.8889	53.7143	1.52662	0.655043
FBgn0259100	105.787	138.611	161.429	1.52598	0.655318
FBgn0037717	24.537	29.1667	37.4286	1.52539	0.65557
FBgn0029706	52.0833	70.8333	79.4286	1.52503	0.655725
FBgn0033079	3.93519	3.33333	6	1.52471	0.655864
FBgn0031265	30.5556	49.1667	46.5714	1.52416	0.656101
FBgn0083005	10.8796	15.8333	16.5714	1.52316	0.656529
FBgn0027090	132.87	175.278	202.286	1.52243	0.656845
FBgn0030876	6.94444	6.94444	10.5714	1.52229	0.656907
FBgn0037772	6.94444	11.1111	10.5714	1.52229	0.656907
FBgn0017581	617.13	734.444	939.429	1.52225	0.65692
FBgn0260660	9.9537	10.5556	15.1429	1.52133	0.65732
FBgn0028499	9.9537	15.8333	15.1429	1.52133	0.65732
FBgn0023388	55.787	72.5	84.8571	1.52109	0.657423
FBgn0038300	37.963	60	57.7143	1.52028	0.657774
FBgn0082999	12.037	10.5556	18.2857	1.51912	0.658275
FBgn0025631	6.01852	10.5556	9.14286	1.51912	0.658275
FBgn0030466	74.3056	116.111	112.857	1.51883	0.658404
FBgn0034570	91.6667	109.444	139.143	1.51792	0.658795
FBgn0029823	117.361	123.611	178	1.51669	0.659332
FBgn0028473	539.12	554.444	817.429	1.51623	0.659532
FBgn0033875	29.3981	25	44.5714	1.51613	0.659574
FBgn0261836	167.824	150.833	254.286	1.51519	0.659982
FBgn0261015	5.09259	4.16667	7.71429	1.51481	0.660151
FBgn0033246	264.583	366.111	400.571	1.51397	0.660515
FBgn0053208	100.231	143.611	151.714	1.51364	0.660659
FBgn0000018	30.787	45.8333	46.5714	1.5127	0.661071
FBgn0032897	23.6111	27.5	35.7143	1.51261	0.661111
FBgn0029903	133.565	175	202	1.51237	0.661212
FBgn0260450	18.5185	20	28	1.512	0.661376
FBgn0032780	9.25926	6.66667	14	1.512	0.661376
FBgn0029723	9.25926	11.1111	14	1.512	0.661376
FBgn0250789	384.954	458.333	582	1.51187	0.661432
FBgn0030805	43.287	68.8889	65.4286	1.5115	0.661592
FBgn0038146	70.1389	80.2778	106	1.51129	0.661688
FBgn0036702	118.981	147.778	179.714	1.51044	0.662059
FBgn0032819	19.6759	34.7222	29.7143	1.51018	0.662171
FBgn0035951	25.9259	39.1667	39.1429	1.5098	0.662341
FBgn0003464	130.093	195.278	196.286	1.50882	0.662772
FBgn0050338	220.833	250.556	333.143	1.50857	0.662879
FBgn0027795	2.08333	2.22222	3.14286	1.50857	0.662879
FBgn0039208	8.33333	6.38889	12.5714	1.50857	0.662879
FBgn0038313	18.75	31.1111	28.2857	1.50857	0.662879
FBgn0261109	28.2407	35.8333	42.5714	1.50745	0.663373
FBgn0030582	118.519	168.333	178.571	1.5067	0.663704
FBgn0000376	125	164.167	188.286	1.50629	0.663885
FBgn0040075	75.6944	95.5556	114	1.50606	0.663986
FBgn0034644	40.0463	56.3889	60.2857	1.5054	0.664275
FBgn0033427	18.9815	23.8889	28.5714	1.50523	0.664352
FBgn0043362	28.4722	28.8889	42.8571	1.50523	0.664352
FBgn0052473	203.704	217.222	306.571	1.50499	0.664458
FBgn0032889	20.1389	22.2222	30.2857	1.50384	0.664963
FBgn0087013	770.139	828.889	1158	1.50362	0.665059
FBgn0036754	26.6204	40	40	1.50261	0.665509
FBgn0019637	67.1296	96.6667	100.857	1.50242	0.665591
FBgn0027596	13.8889	10.8333	20.8571	1.50171	0.665906
FBgn0037070	22.4537	25.2778	33.7143	1.5015	0.666
FBgn0261556	66.4352	91.1111	99.7143	1.50093	0.666255
FBgn0027087	90.0463	103.333	135.143	1.50082	0.666305
FBgn0259171	11.8056	12.7778	17.7143	1.5005	0.666443
FBgn0086898	26.8519	31.3889	40.2857	1.5003	0.666535
FBgn0262109	508.796	513.889	762.571	1.49878	0.667211
FBgn0050418	3.24074	3.33333	4.85714	1.49878	0.667211
FBgn0032883	49.7685	75	74.5714	1.49837	0.667394
FBgn0031263	36.8056	48.6111	55.1429	1.49822	0.667458
FBgn0051262	27.0833	20.5556	40.5714	1.49802	0.667547
FBgn0025634	32.6389	53.0556	48.8571	1.4969	0.668047
FBgn0259878	21.7593	24.4444	32.5714	1.4969	0.668047
FBgn0035347	80.5556	121.389	120.571	1.49675	0.668115
FBgn0029172	7.63889	14.4444	11.4286	1.4961	0.668403
FBgn0026315	7.63889	4.72222	11.4286	1.4961	0.668403
FBgn0015589	153.704	204.444	229.714	1.49453	0.669108
FBgn0260770	4.39815	4.16667	6.57143	1.49414	0.669283
FBgn0260775	4.39815	4.16667	6.57143	1.49414	0.669283
FBgn0038890	27.5463	36.3889	41.1429	1.49359	0.669528
FBgn0039854	23.1481	26.6667	34.5714	1.49349	0.669575
FBgn0039049	23.1481	33.3333	34.5714	1.49349	0.669575
FBgn0035318	18.75	16.9444	28	1.49333	0.669643
FBgn0030088	18.75	28.6111	28	1.49333	0.669643
FBgn0039451	79.8611	123.056	119.143	1.49188	0.670297
FBgn0082966	60.1852	46.6667	89.7143	1.49064	0.670854
FBgn0083956	18.9815	33.0556	28.2857	1.49017	0.671062
FBgn0037213	13.4259	11.6667	20	1.48966	0.671296
FBgn0034705	13.4259	15.5556	20	1.48966	0.671296
FBgn0021874	21.2963	27.5	31.7143	1.48919	0.671505
FBgn0015402	63.8889	90	95.1429	1.48919	0.671505
FBgn0038056	22.4537	22.2222	33.4286	1.48878	0.671692
FBgn0029840	168.519	272.222	250.857	1.4886	0.671771
FBgn0030674	657.176	858.611	978	1.48819	0.671959
FBgn0030808	85.6481	111.944	127.429	1.48781	0.672127
FBgn0028274	87.963	107.5	130.857	1.48764	0.672206
FBgn0036571	43.9815	50	65.4286	1.48764	0.672206
FBgn0033392	37.2685	65.5556	55.4286	1.48728	0.67237
FBgn0051075	29.3981	28.6111	43.7143	1.48697	0.672507
FBgn0029928	10.1852	10.2778	15.1429	1.48675	0.672607
FBgn0000826	46.5278	46.9444	69.1429	1.48606	0.672922
FBgn0022699	30.787	51.3889	45.7143	1.48485	0.673466
FBgn0033665	18.287	21.9444	27.1429	1.48427	0.673733
FBgn0031098	57.1759	93.6111	84.8571	1.48414	0.67379
FBgn0038407	20.6019	22.7778	30.5714	1.48392	0.673892
FBgn0030749	25.2315	41.6667	37.4286	1.48341	0.674124
FBgn0031161	58.5648	71.6667	86.8571	1.48309	0.674266
FBgn0085335	2.31481	4.44444	3.42857	1.48114	0.675154
FBgn0085779	1.15741	2.22222	1.71429	1.48114	0.675154
FBgn0024150	1.15741	1.38889	1.71429	1.48114	0.675154
FBgn0039862	2.31481	8.33333	3.42857	1.48114	0.675154
FBgn0031630	1.15741	1.11111	1.71429	1.48114	0.675154
FBgn0039486	1.15741	0.277778	1.71429	1.48114	0.675154
FBgn0259977	2.31481	3.61111	3.42857	1.48114	0.675154
FBgn0031238	30.0926	37.2222	44.5714	1.48114	0.675154
FBgn0262536	1.15741	0.833333	1.71429	1.48114	0.675154
FBgn0036104	40.7407	62.5	60.2857	1.47974	0.675794
FBgn0031360	36.1111	42.5	53.4286	1.47956	0.675876
FBgn0029857	30.3241	41.1111	44.8571	1.47926	0.676014
FBgn0262560	58.5648	66.3889	86.5714	1.47822	0.676491
FBgn0003257	75	77.2222	110.857	1.4781	0.676546
FBgn0026181	159.491	208.889	235.714	1.47792	0.676627
FBgn0004901	85.6481	116.389	126.571	1.47781	0.676678
FBgn0013810	16.4352	17.2222	24.2857	1.47767	0.676743
FBgn0031815	42.3611	63.6111	62.5714	1.4771	0.677004
FBgn0052425	135.417	183.056	200	1.47692	0.677083
FBgn0031703	12.963	11.9444	19.1429	1.47673	0.67717
FBgn0028490	36.5741	35.2778	54	1.47646	0.677298
FBgn0037369	48.6111	55.8333	71.7143	1.47527	0.677844
FBgn0036648	8.33333	9.16667	12.2857	1.47429	0.678295
FBgn0011659	40.5093	46.3889	59.7143	1.47409	0.678385
FBgn0027873	52.5463	73.0556	77.4286	1.47353	0.678642
FBgn0086442	131.481	186.944	193.714	1.47332	0.678739
FBgn0020381	21.5278	31.3889	31.7143	1.47318	0.678804
FBgn0025640	33.5648	40.2778	49.4286	1.47263	0.679057
FBgn0010501	45.6019	64.1667	67.1429	1.47237	0.679177
FBgn0005674	287.269	300.556	422.857	1.47199	0.679351
FBgn0030189	12.037	15.8333	17.7143	1.47165	0.67951
FBgn0032512	40.9722	42.2222	60.2857	1.47138	0.679634
FBgn0037445	113.426	141.667	166.857	1.47107	0.679779
FBgn0028563	100.231	145.833	147.429	1.47088	0.679865
FBgn0261550	66.6667	80.8333	98	1.47	0.680272
FBgn0011785	218.287	337.5	320.857	1.46989	0.680325
FBgn0035346	30.3241	46.9444	44.5714	1.46984	0.680348
FBgn0034599	14.5833	21.9444	21.4286	1.46939	0.680556
FBgn0032587	43.9815	54.4444	64.5714	1.46815	0.681129
FBgn0032138	232.407	227.5	341.143	1.46787	0.681261
FBgn0037044	30.787	45	45.1429	1.46629	0.681991
FBgn0026593	7.40741	6.66667	10.8571	1.46571	0.682261
FBgn0029157	166.667	216.944	244.286	1.46571	0.682261
FBgn0034354	11.1111	10	16.2857	1.46571	0.682261
FBgn0005390	269.444	295.278	394.857	1.46545	0.682385
FBgn0035141	16.2037	21.1111	23.7143	1.46351	0.683289
FBgn0261850	41.2037	48.3333	60.2857	1.46311	0.683474
FBgn0028970	12.5	14.7222	18.2857	1.46286	0.683594
FBgn0035995	33.7963	45.8333	49.4286	1.46254	0.68374
FBgn0002968	161.574	191.667	236.286	1.4624	0.683808
FBgn0004406	47.9167	58.0556	70	1.46087	0.684524
FBgn0052743	88.4259	113.889	129.143	1.46046	0.684714
FBgn0038597	46.7593	63.6111	68.2857	1.46037	0.684759
FBgn0260933	32.8704	44.7222	48	1.46028	0.684799
FBgn0032715	16.4352	13.3333	24	1.46028	0.684799
FBgn0001257	32.8704	42.7778	48	1.46028	0.684799
FBgn0037465	34.2593	36.6667	50	1.45946	0.685185
FBgn0261698	36.8056	49.4444	53.7143	1.45941	0.68521
FBgn0026679	73.8426	106.667	107.714	1.4587	0.685541
FBgn0004650	369.213	459.722	538.571	1.4587	0.685541
FBgn0052354	2.5463	2.22222	3.71429	1.4587	0.685541
FBgn0052100	20.3704	26.6667	29.7143	1.4587	0.685541
FBgn0023214	2.5463	1.94444	3.71429	1.4587	0.685541
FBgn0024912	14.1204	18.3333	20.5714	1.45686	0.686407
FBgn0039869	51.3889	55.2778	74.8571	1.45668	0.686493
FBgn0027493	109.491	120	159.429	1.45609	0.68677
FBgn0004655	304.398	443.611	442.857	1.45486	0.687351
FBgn0259240	19.4444	22.2222	28.2857	1.45469	0.68743
FBgn0037659	79.1667	104.167	115.143	1.45444	0.687552
FBgn0032812	23.3796	30.8333	34	1.45426	0.687636
FBgn0086655	63.6574	104.444	92.5714	1.45421	0.687657
FBgn0017561	119.676	127.222	174	1.45393	0.687793
FBgn0030504	288.889	326.944	419.714	1.45286	0.688299
FBgn0261931	107.407	126.667	156	1.45241	0.688509
FBgn0035099	7.87037	6.94444	11.4286	1.4521	0.688657
FBgn0000320	11.8056	11.3889	17.1429	1.4521	0.688657
FBgn0023458	267.824	345	388.857	1.45191	0.688747
FBgn0086384	76.3889	93.6111	110.857	1.45122	0.689075
FBgn0263289	192.361	258.056	279.143	1.45114	0.689113
FBgn0004882	525	544.167	761.714	1.45088	0.689235
FBgn0040071	13.1944	13.6111	19.1429	1.45083	0.689262
FBgn0085446	118.75	127.778	172.286	1.45083	0.689262
FBgn0027525	100.463	103.056	145.714	1.45043	0.689452
FBgn0031148	97.9167	95.5556	142	1.45021	0.689554
FBgn0000053	99.3056	103.889	144	1.45007	0.689622
FBgn0030761	33.1019	37.7778	48	1.45007	0.689622
FBgn0026428	118.056	150	171.143	1.44968	0.689807
FBgn0086708	5.32407	3.61111	7.71429	1.44894	0.690158
FBgn0022768	164.12	252.778	237.714	1.44841	0.69041
FBgn0082963	64.1204	52.7778	92.8571	1.44817	0.690527
FBgn0261461	36.1111	43.6111	52.2857	1.44791	0.69065
FBgn0037923	6.71296	10	9.71429	1.44709	0.69104
FBgn0000709	121.296	151.111	175.429	1.44628	0.691428
FBgn0033989	134.954	170.556	195.143	1.446	0.691564
FBgn0044047	9.49074	7.77778	13.7143	1.44502	0.692033
FBgn0034792	77.3148	91.9444	111.714	1.44493	0.692076
FBgn0030720	84.2593	101.111	121.714	1.44452	0.692271
FBgn0036063	10.8796	10.8333	15.7143	1.44438	0.69234
FBgn0039054	24.537	33.6111	35.4286	1.44388	0.692578
FBgn0043070	60.1852	71.9444	86.8571	1.44316	0.692922
FBgn0087008	409.028	616.111	590.286	1.44314	0.692932
FBgn0261551	154.63	173.333	223.143	1.44308	0.692962
FBgn0010383	16.4352	13.6111	23.7143	1.4429	0.69305
FBgn0029866	34.2593	41.1111	49.4286	1.44278	0.693106
FBgn0030328	220.37	286.944	317.714	1.44173	0.693612
FBgn0038108	281.713	370	406	1.44118	0.693874
FBgn0083013	18.0556	17.5	26	1.44	0.694444
FBgn0036686	140.278	172.5	202	1.44	0.694444
FBgn0037911	19.4444	24.4444	28	1.44	0.694444
FBgn0039157	20.8333	23.0556	30	1.44	0.694444
FBgn0041712	1.38889	1.66667	2	1.44	0.694444
FBgn0039748	1.38889	0.555556	2	1.44	0.694444
FBgn0082958	1.38889	16.9444	2	1.44	0.694444
FBgn0036759	2.77778	5.83333	4	1.44	0.694444
FBgn0051673	44.4444	31.6667	64	1.44	0.694444
FBgn0004870	1.38889	2.22222	2	1.44	0.694444
FBgn0027341	1.38889	4.16667	2	1.44	0.694444
FBgn0026313	98.8426	115.278	142.286	1.43952	0.694677
FBgn0024973	43.287	53.0556	62.2857	1.4389	0.694975
FBgn0035033	49.0741	65.8333	70.5714	1.43806	0.695382
FBgn0033741	168.75	207.5	242.571	1.43746	0.695671
FBgn0051005	16.8981	26.9444	24.2857	1.43718	0.695806
FBgn0034708	94.4444	98.8889	135.714	1.43697	0.695906
FBgn0053214	168.056	213.889	241.429	1.4366	0.696088
FBgn0037705	55.0926	65.2778	79.1429	1.43654	0.696116
FBgn0035715	36.8056	43.3333	52.8571	1.43612	0.696321
FBgn0051122	48.1481	51.9444	69.1429	1.43604	0.696358
FBgn0031052	156.713	217.5	224.857	1.43483	0.696945
FBgn0037135	298.148	312.778	427.714	1.43457	0.697073
FBgn0031060	17.1296	26.6667	24.5714	1.43444	0.697136
FBgn0032262	42.8241	55.2778	61.4286	1.43444	0.697136
FBgn0039167	7.17593	8.33333	10.2857	1.43336	0.697659
FBgn0051531	70.3704	96.1111	100.857	1.43323	0.697723
FBgn0005355	40.2778	58.0556	57.7143	1.43291	0.697882
FBgn0035338	12.963	18.0556	18.5714	1.43265	0.698006
FBgn0040268	77.7778	106.389	111.429	1.43265	0.698006
FBgn0036450	76.3889	96.3889	109.429	1.43252	0.698071
FBgn0036032	49.0741	80.2778	70.2857	1.43224	0.698208
FBgn0031006	176.389	252.222	252.571	1.4319	0.698372
FBgn0025684	31.9444	51.3889	45.7143	1.43106	0.698785
FBgn0005198	80.3241	115.833	114.857	1.42992	0.699339
FBgn0030966	32.1759	43.3333	46	1.42964	0.699477
FBgn0005771	4.39815	2.22222	6.28571	1.42917	0.699705
FBgn0030038	123.148	155.833	176	1.42917	0.699705
FBgn0000326	25	33.3333	35.7143	1.42857	0.7
FBgn0031571	41.2037	46.1111	58.8571	1.42844	0.700063
FBgn0031399	20.6019	24.7222	29.4286	1.42844	0.700063
FBgn0037536	73.6111	92.2222	105.143	1.42836	0.700106
FBgn0015245	589.12	734.722	841.429	1.42828	0.700143
FBgn0263197	110.648	142.5	158	1.42795	0.700305
FBgn0037720	66.4352	86.6667	94.8571	1.42781	0.700371
FBgn0030087	140.278	181.389	200.286	1.42778	0.700388
FBgn0033155	159.722	223.611	228	1.42748	0.700536
FBgn0030054	190.972	288.056	272.571	1.42728	0.700632
FBgn0052687	14.8148	14.1667	21.1429	1.42714	0.700701
FBgn0022355	14.8148	13.6111	21.1429	1.42714	0.700701
FBgn0011768	199.306	233.056	284	1.42495	0.70178
FBgn0250874	55.5556	73.3333	79.1429	1.42457	0.701966
FBgn0033434	267.593	291.667	381.143	1.42434	0.70208
FBgn0010399	6.01852	8.33333	8.57143	1.42418	0.70216
FBgn0031038	21.0648	25	30	1.42418	0.70216
FBgn0031039	21.0648	25	30	1.42418	0.70216
FBgn0032150	6.01852	7.22222	8.57143	1.42418	0.70216
FBgn0035704	42.3611	44.4444	60.2857	1.42314	0.702672
FBgn0036211	31.9444	28.0556	45.4286	1.42211	0.70318
FBgn0029874	18.287	16.3889	26	1.42177	0.703348
FBgn0037021	164.815	193.611	234.286	1.42151	0.703478
FBgn0032775	7.63889	8.88889	10.8571	1.4213	0.703582
FBgn0026259	180.787	225.556	256.857	1.42077	0.703843
FBgn0003048	197.685	300.556	280.857	1.42073	0.703864
FBgn0026702	43.0556	60	61.1429	1.42009	0.70418
FBgn0033212	116.898	159.722	166	1.42004	0.704206
FBgn0003997	13.8889	10	19.7143	1.41943	0.704509
FBgn0028369	4.62963	5.83333	6.57143	1.41943	0.704509
FBgn0038464	84.9537	122.222	120.571	1.41926	0.704592
FBgn0039767	92.8241	143.611	131.714	1.41897	0.704738
FBgn0015019	336.343	413.889	476.857	1.41777	0.705332
FBgn0067782	17.1296	25.8333	24.2857	1.41776	0.705338
FBgn0039668	63.8889	94.1667	90.5714	1.41764	0.705398
FBgn0035036	29.6296	35.5556	42	1.4175	0.705467
FBgn0086602	42.1296	32.2222	59.7143	1.41739	0.70552
FBgn0031051	193.287	266.111	273.714	1.4161	0.706163
FBgn0000566	99.0741	103.889	140.286	1.41597	0.706231
FBgn0038274	70.8333	90.2778	100.286	1.4158	0.706315
FBgn0050345	7.87037	8.05556	11.1429	1.4158	0.706315
FBgn0034817	36.3426	55.5556	51.4286	1.4151	0.706662
FBgn0028474	83.7963	114.722	118.571	1.415	0.706716
FBgn0085478	60.1852	85.5556	85.1429	1.41468	0.706873
FBgn0033117	20.6019	23.8889	29.1429	1.41457	0.706926
FBgn0052205	11.1111	13.6111	15.7143	1.41429	0.707071
FBgn0039507	47.6852	60.5556	67.4286	1.41404	0.707196
FBgn0030174	23.8426	26.3889	33.7143	1.41404	0.707196
FBgn0262081	145.139	221.389	205.143	1.41342	0.707502
FBgn0033226	47.9167	66.1111	67.7143	1.41317	0.70763
FBgn0030520	412.269	487.5	582.571	1.41309	0.70767
FBgn0027287	86.3426	112.5	122	1.41298	0.707726
FBgn0027280	123.148	131.667	174	1.41293	0.707748
FBgn0037819	17.5926	16.9444	24.8571	1.41293	0.707748
FBgn0034629	32.1759	34.4444	45.4286	1.41188	0.708275
FBgn0003053	29.1667	35.8333	41.1429	1.41061	0.708912
FBgn0000617	21.0648	31.6667	29.7143	1.41061	0.708912
FBgn0260866	17.8241	18.0556	25.1429	1.41061	0.708912
FBgn0025712	1.62037	1.94444	2.28571	1.41061	0.708912
FBgn0083971	74.537	108.056	105.143	1.41061	0.708912
FBgn0000052	121.759	151.111	171.714	1.41028	0.709081
FBgn0030243	73.1481	96.3889	103.143	1.41005	0.709193
FBgn0036451	217.13	285.833	306	1.4093	0.709574
FBgn0034987	137.269	162.222	193.429	1.40913	0.70966
FBgn0034308	52.3148	74.7222	73.7143	1.40905	0.709697
FBgn0033188	21.2963	15.5556	30	1.4087	0.709877
FBgn0027535	32.8704	54.7222	46.2857	1.40813	0.710162
FBgn0040236	143.519	166.111	202	1.40748	0.710488
FBgn0038628	11.5741	11.9444	16.2857	1.40709	0.710689
FBgn0027868	86.1111	134.444	121.143	1.40682	0.710823
FBgn0030869	92.8241	105	130.571	1.40665	0.710906
FBgn0260991	132.639	201.111	186.571	1.40661	0.710928
FBgn0033735	9.9537	9.72222	14	1.40651	0.710979
FBgn0031023	248.843	328.889	349.714	1.40536	0.71156
FBgn0000257	56.9444	62.7778	80	1.40488	0.711806
FBgn0030055	41.8981	62.2222	58.8571	1.40477	0.711862
FBgn0032957	26.8519	39.1667	37.7143	1.40453	0.711981
FBgn0261549	23.6111	40.8333	33.1429	1.4037	0.712404
FBgn0031224	23.6111	26.1111	33.1429	1.4037	0.712404
FBgn0250786	290.509	385.833	407.714	1.40345	0.712531
FBgn0032731	38.8889	64.7222	54.5714	1.40327	0.712624
FBgn0262110	89.8148	118.333	126	1.40289	0.712816
FBgn0039430	20.3704	8.88889	28.5714	1.4026	0.712963
FBgn0037518	5.09259	5.55556	7.14286	1.4026	0.712963
FBgn0039462	5.09259	4.72222	7.14286	1.4026	0.712963
FBgn0015600	206.019	271.667	288.857	1.40209	0.713219
FBgn0028985	23.8426	34.4444	33.4286	1.40205	0.71324
FBgn0036838	56.25	67.7778	78.8571	1.4019	0.713315
FBgn0051217	8.56481	6.38889	12	1.40108	0.713735
FBgn0004656	384.028	515.833	538	1.40094	0.713806
FBgn0003016	428.704	465.833	600.571	1.4009	0.713826
FBgn0032130	53.2407	65	74.5714	1.40065	0.713956
FBgn0023510	85.8796	102.778	120.286	1.40063	0.713964
FBgn0261617	571.991	732.222	800.571	1.39962	0.714478
FBgn0038860	25.9259	37.7778	36.2857	1.39959	0.714494
FBgn0030630	41.6667	54.4444	58.2857	1.39886	0.714869
FBgn0039182	229.63	280.278	321.143	1.39853	0.715039
FBgn0010051	149.769	183.889	209.429	1.39835	0.715129
FBgn0016054	38.4259	53.0556	53.7143	1.39787	0.715376
FBgn0250814	139.815	182.222	195.429	1.39777	0.715427
FBgn0028500	78.7037	125	110	1.39765	0.715488
FBgn0027343	15.7407	21.6667	22	1.39765	0.715488
FBgn0025742	45.6019	56.6667	63.7143	1.39719	0.715724
FBgn0039883	8.7963	20.8333	12.2857	1.39669	0.715978
FBgn0032481	97.2222	124.167	135.714	1.39592	0.716374
FBgn0041171	368.056	542.5	513.714	1.39575	0.71646
FBgn0037249	780.556	941.389	1089.43	1.39571	0.716482
FBgn0037918	60.1852	80.2778	84	1.39569	0.71649
FBgn0035153	57.1759	70.8333	79.7143	1.39419	0.717261
FBgn0263048	14.3519	24.7222	20	1.39355	0.717593
FBgn0000377	48.6111	58.6111	67.7143	1.39298	0.717886
FBgn0031170	66.6667	83.8889	92.8571	1.39286	0.717949
FBgn0046225	27.0833	35	37.7143	1.39253	0.718119
FBgn0021995	130.324	148.611	181.429	1.39213	0.718322
FBgn0052529	61.5741	90.2778	85.7143	1.39205	0.718364
FBgn0022160	10.8796	11.9444	15.1429	1.39185	0.718466
FBgn0032456	178.241	261.944	248	1.39138	0.718713
FBgn0026619	27.3148	34.7222	38	1.39119	0.718811
FBgn0032350	100.231	131.389	139.429	1.39107	0.718873
FBgn0034109	14.5833	24.4444	20.2857	1.39102	0.718897
FBgn0261984	91.2037	134.444	126.857	1.39092	0.718948
FBgn0031782	34.7222	52.5	48.2857	1.39063	0.719099
FBgn0001137	21.9907	22.7778	30.5714	1.3902	0.719323
FBgn0011566	31.25	38.8889	43.4286	1.38971	0.719572
FBgn0037439	69.9074	69.7222	97.1429	1.38959	0.719635
FBgn0036448	154.861	196.667	215.143	1.38926	0.719806
FBgn0004509	90.5093	111.389	125.714	1.38897	0.71996
FBgn0027094	264.352	281.944	367.143	1.38884	0.720024
FBgn0259111	1.85185	1.94444	2.57143	1.38857	0.720165
FBgn0033196	12.963	14.7222	18	1.38857	0.720165
FBgn0040765	7.40741	8.05556	10.2857	1.38857	0.720165
FBgn0034687	1.85185	2.5	2.57143	1.38857	0.720165
FBgn0085453	3.7037	3.33333	5.14286	1.38857	0.720165
FBgn0052201	1.85185	2.22222	2.57143	1.38857	0.720165
FBgn0065104	1.85185	1.38889	2.57143	1.38857	0.720165
FBgn0031452	38.8889	53.3333	54	1.38857	0.720165
FBgn0040089	5.55556	9.16667	7.71429	1.38857	0.720165
FBgn0030799	5.55556	4.72222	7.71429	1.38857	0.720165
FBgn0030611	9.25926	8.61111	12.8571	1.38857	0.720165
FBgn0032781	52.5463	66.1111	72.8571	1.38653	0.721224
FBgn0001219	4356.48	5186.39	6039.14	1.38624	0.721374
FBgn0037809	15.0463	20.2778	20.8571	1.3862	0.721398
FBgn0024360	54.8611	66.9444	76	1.38532	0.721857
FBgn0038755	20.8333	27.2222	28.8571	1.38514	0.721947
FBgn0259735	121.528	131.667	168.286	1.38475	0.722151
FBgn0039229	89.3519	133.056	123.714	1.38457	0.722244
FBgn0260938	139.12	174.167	192.571	1.38421	0.722435
FBgn0020653	286.111	390.833	396	1.38408	0.722503
FBgn0052707	45.8333	59.1667	63.4286	1.3839	0.722598
FBgn0003655	239.352	330.833	331.143	1.3835	0.722805
FBgn0036511	148.148	188.056	204.857	1.38279	0.723178
FBgn0016756	200.231	225.833	276.857	1.38269	0.72323
FBgn0030858	84.9537	96.1111	117.429	1.38227	0.72345
FBgn0030228	75.463	75	104.286	1.38195	0.723617
FBgn0086665	21.2963	12.5	29.4286	1.38186	0.723661
FBgn0039044	15.5093	18.3333	21.4286	1.38166	0.723765
FBgn0029870	178.935	218.056	247.143	1.38119	0.724015
FBgn0039601	52.5463	73.3333	72.5714	1.3811	0.724063
FBgn0003071	142.361	174.722	196.571	1.38079	0.724221
FBgn0052537	27.3148	45.5556	37.7143	1.38073	0.724256
FBgn0036365	56.713	76.9444	78.2857	1.38038	0.724436
FBgn0003977	62.7315	88.6111	86.5714	1.38003	0.724621
FBgn0037944	80.5556	96.9444	111.143	1.3797	0.724793
FBgn0039682	3.93519	2.22222	5.42857	1.3795	0.724903
FBgn0033717	53.2407	61.3889	73.4286	1.37918	0.725068
FBgn0023526	63.1944	81.6667	87.1429	1.37896	0.725182
FBgn0035060	132.407	173.056	182.571	1.37886	0.725236
FBgn0052685	121.065	160	166.857	1.37825	0.72556
FBgn0039241	91.4352	93.0556	126	1.37803	0.725676
FBgn0043799	91.4352	93.0556	126	1.37803	0.725676
FBgn0031050	19.9074	25.5556	27.4286	1.37781	0.725791
FBgn0030552	49.7685	73.0556	68.5714	1.37781	0.725791
FBgn0051048	99.537	137.5	137.143	1.37781	0.725791
FBgn0030354	139.583	184.722	192.286	1.37757	0.725916
FBgn0022720	127.778	181.111	176	1.37739	0.72601
FBgn0086347	69.9074	85	96.2857	1.37733	0.726041
FBgn0033269	112.037	152.222	154.286	1.3771	0.726166
FBgn0011236	62.037	77.2222	85.4286	1.37706	0.726186
FBgn0030884	6.01852	7.22222	8.28571	1.3767	0.726373
FBgn0034638	6.01852	2.5	8.28571	1.3767	0.726373
FBgn0027079	124.537	165	171.429	1.37653	0.726466
FBgn0064121	239.815	276.389	330	1.37606	0.726712
FBgn0064122	239.815	276.389	330	1.37606	0.726712
FBgn0031659	44.4444	61.3889	61.1429	1.37571	0.726895
FBgn0051390	22.2222	29.1667	30.5714	1.37571	0.726895
FBgn0243512	62.7315	60.2778	86.2857	1.37548	0.72702
FBgn0039740	32.6389	46.6667	44.8571	1.37435	0.727619
FBgn0082973	40.9722	38.8889	56.2857	1.37375	0.727933
FBgn0025864	188.657	233.611	259.143	1.37362	0.728005
FBgn0030655	32.8704	46.1111	45.1429	1.37336	0.728141
FBgn0029990	16.4352	18.8889	22.5714	1.37336	0.728141
FBgn0015527	175	212.222	240.286	1.37306	0.7283
FBgn0261972	292.361	371.944	401.429	1.37306	0.728302
FBgn0025803	204.167	251.111	280.286	1.37283	0.728423
FBgn0086912	66.4352	96.9444	91.1429	1.37191	0.728913
FBgn0031008	76.8519	84.1667	105.429	1.37184	0.728947
FBgn0033636	249.537	304.722	342.286	1.37168	0.729031
FBgn0037753	2.08333	1.66667	2.85714	1.37143	0.729167
FBgn0035880	4.16667	2.77778	5.71429	1.37143	0.729167
FBgn0036992	2.08333	0.555556	2.85714	1.37143	0.729167
FBgn0037611	10.4167	13.3333	14.2857	1.37143	0.729167
FBgn0031871	39.5833	43.3333	54.2857	1.37143	0.729167
FBgn0036381	2.08333	2.77778	2.85714	1.37143	0.729167
FBgn0047133	2.08333	2.22222	2.85714	1.37143	0.729167
FBgn0013998	43.75	50	60	1.37143	0.729167
FBgn0036501	6.25	8.61111	8.57143	1.37143	0.729167
FBgn0020545	35.6481	46.1111	48.8571	1.37054	0.72964
FBgn0037051	237.269	275.278	325.143	1.37036	0.729736
FBgn0262738	98.8426	117.5	135.429	1.37014	0.72985
FBgn0015781	21.0648	25.5556	28.8571	1.36992	0.729969
FBgn0038349	122.222	150.278	167.429	1.36987	0.729996
FBgn0031657	37.963	36.1111	52	1.36976	0.730057
FBgn0262103	88.6574	107.5	121.429	1.36964	0.73012
FBgn0026060	251.62	361.389	344.571	1.36941	0.730242
FBgn0031266	86.8056	113.056	118.857	1.36923	0.730335
FBgn0035001	191.435	270.278	262	1.36861	0.730669
FBgn0039874	21.2963	19.4444	29.1429	1.36845	0.730755
FBgn0029831	51.1574	46.6667	70	1.36833	0.73082
FBgn0034083	40.5093	40.5556	55.4286	1.36829	0.730837
FBgn0026402	25.6944	36.6667	35.1429	1.36772	0.731143
FBgn0035024	126.389	159.444	172.857	1.36766	0.731175
FBgn0029819	60.1852	82.2222	82.2857	1.36721	0.731417
FBgn0027552	51.6204	51.3889	70.5714	1.36712	0.731463
FBgn0025382	12.963	11.9444	17.7143	1.36653	0.73178
FBgn0017482	6.48148	5	8.85714	1.36653	0.73178
FBgn0263111	6.48148	6.66667	8.85714	1.36653	0.73178
FBgn0030877	54.1667	83.0556	74	1.36615	0.731982
FBgn0030037	132.176	137.778	180.571	1.36614	0.731987
FBgn0032817	153.935	213.056	210.286	1.36607	0.732029
FBgn0036294	10.8796	9.16667	14.8571	1.36559	0.732283
FBgn0029648	10.8796	13.8889	14.8571	1.36559	0.732283
FBgn0037878	47.9167	70.8333	65.4286	1.36547	0.732351
FBgn0031016	52.3148	63.6111	71.4286	1.36536	0.732407
FBgn0030467	15.2778	22.7778	20.8571	1.36519	0.732496
FBgn0000319	557.407	645.556	760.857	1.36499	0.732605
FBgn0052152	19.6759	21.1111	26.8571	1.36497	0.732614
FBgn0040346	57.1759	72.7778	78	1.36421	0.733025
FBgn0065088	4.39815	5	6	1.36421	0.733025
FBgn0020647	63.8889	87.7778	87.1429	1.36398	0.733151
FBgn0030530	55.0926	85.8333	75.1429	1.36394	0.733171
FBgn0032750	15.5093	16.3889	21.1429	1.36324	0.733546
FBgn0030246	113.194	132.222	154.286	1.36301	0.733668
FBgn0014340	75.6944	108.056	103.143	1.36262	0.73388
FBgn0031384	64.5833	94.7222	88	1.36258	0.733902
FBgn0001324	124.769	148.611	170	1.36252	0.733932
FBgn0015621	24.537	33.6111	33.4286	1.36237	0.734014
FBgn0025140	87.037	118.056	118.571	1.36231	0.734047
FBgn0034879	31.25	35.2778	42.5714	1.36229	0.73406
FBgn0032388	64.8148	63.8889	88.2857	1.36212	0.734148
FBgn0040323	6.71296	5.27778	9.14286	1.36197	0.73423
FBgn0039306	51.6204	64.4444	70.2857	1.36159	0.734436
FBgn0039543	24.7685	36.3889	33.7143	1.36117	0.734659
FBgn0023513	78.9352	107.222	107.429	1.36097	0.734769
FBgn0003744	117.361	153.056	159.714	1.36088	0.734819
FBgn0037852	38.4259	42.2222	52.2857	1.36069	0.734922
FBgn0030343	124.537	168.889	169.429	1.36047	0.735042
FBgn0034902	11.3426	21.3889	15.4286	1.36023	0.735168
FBgn0033751	34.0278	48.8889	46.2857	1.36023	0.735168
FBgn0004368	138.657	190.833	188.571	1.35998	0.735304
FBgn0262872	304.861	388.333	414.571	1.35987	0.735364
FBgn0025641	147.917	213.056	201.143	1.35984	0.735381
FBgn0032793	13.6574	12.7778	18.5714	1.35981	0.735399
FBgn0033507	56.9444	57.2222	77.4286	1.35972	0.735445
FBgn0029763	271.528	399.444	369.143	1.3595	0.735563
FBgn0039654	36.5741	51.6667	49.7143	1.35928	0.735685
FBgn0000117	452.546	508.889	614.857	1.35866	0.736019
FBgn0035713	154.167	192.778	209.429	1.35846	0.73613
FBgn0263005	69.213	103.889	94	1.35813	0.736308
FBgn0023537	212.963	231.111	289.143	1.35771	0.736532
FBgn0046704	108.796	136.944	147.714	1.35771	0.736532
FBgn0036512	32.4074	50.2778	44	1.35771	0.736532
FBgn0035727	2.31481	2.22222	3.14286	1.35771	0.736532
FBgn0034931	2.31481	1.66667	3.14286	1.35771	0.736532
FBgn0261803	2.31481	2.77778	3.14286	1.35771	0.736532
FBgn0029750	2.31481	2.5	3.14286	1.35771	0.736532
FBgn0037050	2.31481	2.22222	3.14286	1.35771	0.736532
FBgn0034365	20.8333	25.2778	28.2857	1.35771	0.736532
FBgn0262730	97.4537	119.444	132.286	1.35742	0.736691
FBgn0027598	74.3056	88.0556	100.857	1.35733	0.736741
FBgn0014028	74.537	103.056	101.143	1.35695	0.736948
FBgn0037574	34.9537	47.5	47.4286	1.3569	0.736976
FBgn0001316	337.963	424.167	458.571	1.35687	0.736991
FBgn0050349	103.009	117.778	139.714	1.35633	0.737285
FBgn0035312	18.75	20.5556	25.4286	1.35619	0.73736
FBgn0026079	53.9352	70	73.1429	1.35613	0.737395
FBgn0001986	84.7222	92.5	114.857	1.35569	0.737631
FBgn0031419	14.1204	13.0556	19.1429	1.35569	0.737631
FBgn0033698	89.8148	143.611	121.714	1.35517	0.737915
FBgn0030067	44.9074	63.6111	60.8571	1.35517	0.737915
FBgn0027499	167.824	199.722	227.429	1.35516	0.73792
FBgn0024754	18.9815	19.4444	25.7143	1.3547	0.738169
FBgn0034878	138.426	192.5	187.429	1.354	0.738553
FBgn0040308	21.5278	28.0556	29.1429	1.35373	0.738698
FBgn0000055	323.148	331.944	437.429	1.35365	0.738745
FBgn0000056	323.148	331.944	437.429	1.35365	0.738745
FBgn0085443	136.574	210.278	184.857	1.35353	0.738809
FBgn0038099	45.6019	68.0556	61.7143	1.35333	0.738919
FBgn0033087	45.6019	50.8333	61.7143	1.35333	0.738919
FBgn0031497	129.63	162.222	175.429	1.35331	0.738931
FBgn0038868	19.213	28.6111	26	1.35325	0.73896
FBgn0010905	178.704	243.889	241.714	1.3526	0.739318
FBgn0035205	130.787	178.333	176.857	1.35225	0.739507
FBgn0020756	109.491	173.333	148	1.35171	0.739802
FBgn0001108	161.574	173.889	218.286	1.35099	0.740195
FBgn0051072	34.4907	41.9444	46.5714	1.35026	0.740599
FBgn0039632	83.7963	109.722	113.143	1.35021	0.740624
FBgn0261859	64.3519	72.7778	86.8571	1.34972	0.740893
FBgn0027786	84.4907	88.0556	114	1.34926	0.741147
FBgn0038617	29.8611	41.9444	40.2857	1.3491	0.741233
FBgn0011291	12.5	13.6111	16.8571	1.34857	0.741525
FBgn0033716	37.5	39.4444	50.5714	1.34857	0.741525
FBgn0019886	140.278	156.389	189.143	1.34835	0.74165
FBgn0010355	213.194	275.278	287.429	1.3482	0.74173
FBgn0035136	108.333	153.889	146	1.34769	0.742009
FBgn0038948	90.9722	104.722	122.571	1.34735	0.742198
FBgn0050497	818.981	1008.89	1103.43	1.34732	0.742215
FBgn0027335	132.176	170.833	178	1.34669	0.742561
FBgn0030008	38.1944	48.0556	51.4286	1.34649	0.74267
FBgn0004861	7.63889	11.9444	10.2857	1.34649	0.74267
FBgn0036096	33.1019	48.0556	44.5714	1.34649	0.74267
FBgn0260946	33.1019	56.9444	44.5714	1.34649	0.74267
FBgn0250876	10.1852	10.5556	13.7143	1.34649	0.74267
FBgn0262031	2.5463	8.88889	3.42857	1.34649	0.74267
FBgn0063499	2.5463	0.555556	3.42857	1.34649	0.74267
FBgn0036403	5.09259	3.33333	6.85714	1.34649	0.74267
FBgn0027932	321.759	432.778	433.143	1.34617	0.742848
FBgn0022029	74.3056	81.6667	100	1.34579	0.743056
FBgn0083015	171.759	118.056	231.143	1.34574	0.743087
FBgn0052095	25.6944	26.6667	34.5714	1.34548	0.743228
FBgn0259178	31.0185	39.7222	41.7143	1.34482	0.743595
FBgn0037356	28.4722	38.6111	38.2857	1.34467	0.743677
FBgn0035149	12.963	21.1111	17.4286	1.34449	0.743777
FBgn0034049	44.213	61.9444	59.4286	1.34414	0.743968
FBgn0036291	7.87037	11.9444	10.5714	1.34319	0.744494
FBgn0031061	36.8056	48.0556	49.4286	1.34296	0.744621
FBgn0261570	218.287	282.778	293.143	1.34292	0.744644
FBgn0033177	52.7778	65.5556	70.8571	1.34256	0.744848
FBgn0035642	23.8426	35.5556	32	1.34214	0.745081
FBgn0004087	23.8426	32.5	32	1.34214	0.745081
FBgn0035641	34.4907	33.3333	46.2857	1.34198	0.74517
FBgn0031537	39.8148	48.6111	53.4286	1.34193	0.745197
FBgn0034639	5.32407	3.33333	7.14286	1.34161	0.74537
FBgn0085451	130.556	172.778	175.143	1.34152	0.745423
FBgn0035142	85.8796	111.389	115.143	1.34075	0.745853
FBgn0034997	34.9537	57.5	46.8571	1.34055	0.745963
FBgn0027508	70.1389	109.444	94	1.3402	0.746158
FBgn0032149	16.2037	7.5	21.7143	1.34008	0.746223
FBgn0032348	59.4907	65.8333	79.7143	1.33994	0.7463
FBgn0033460	151.852	190.278	203.429	1.33965	0.746463
FBgn0038271	266.204	315.278	356.571	1.33947	0.746565
FBgn0037899	228.241	218.056	305.714	1.33944	0.746582
FBgn0082976	10.8796	11.6667	14.5714	1.33933	0.746641
FBgn0030816	89.8148	68.6111	120.286	1.33926	0.746679
FBgn0041210	109.028	143.889	146	1.33911	0.746766
FBgn0043903	164.12	241.111	219.714	1.33874	0.746972
FBgn0039466	104.167	130.833	139.429	1.33851	0.747097
FBgn0051038	19.213	32.7778	25.7143	1.33838	0.747171
FBgn0040064	74.3056	75.5556	99.4286	1.3381	0.747326
FBgn0033584	30.3241	30.2778	40.5714	1.33793	0.747424
FBgn0039120	387.037	511.944	517.714	1.33763	0.747588
FBgn0261016	479.167	532.222	640.857	1.33744	0.747697
FBgn0263200	2.77778	3.61111	3.71429	1.33714	0.747863
FBgn0263255	63.8889	86.6667	85.4286	1.33714	0.747863
FBgn0011509	41.6667	35.8333	55.7143	1.33714	0.747863
FBgn0032717	108.333	146.111	144.857	1.33714	0.747863
FBgn0030237	2.77778	1.38889	3.71429	1.33714	0.747863
FBgn0039214	309.491	356.667	413.714	1.33676	0.748078
FBgn0052675	72.6852	75	97.1429	1.33649	0.74823
FBgn0032191	58.7963	75.2778	78.5714	1.33633	0.748316
FBgn0010926	103.704	115.556	138.571	1.33622	0.748377
FBgn0029131	75.6944	97.2222	101.143	1.3362	0.748391
FBgn0020261	126.389	157.5	168.857	1.33601	0.748496
FBgn0014133	455.787	580.278	608.857	1.33584	0.748594
FBgn0033183	126.62	170.556	169.143	1.33583	0.7486
FBgn0031450	53.7037	56.3889	71.7143	1.33537	0.748856
FBgn0023512	79.1667	96.1111	105.714	1.33534	0.748874
FBgn0020245	93.5185	84.7222	124.857	1.33511	0.749004
FBgn0024958	45.3704	51.6667	60.5714	1.33504	0.749039
FBgn0031377	65.2778	87.7778	87.1429	1.33495	0.749089
FBgn0050377	71.0648	93.3333	94.8571	1.3348	0.749177
FBgn0038046	59.7222	83.0556	79.7143	1.33475	0.749204
FBgn0053139	94.4444	142.222	126	1.33412	0.749559
FBgn0037239	31.4815	41.3889	42	1.33412	0.749559
FBgn0004401	458.565	620	611.714	1.33398	0.749639
FBgn0260789	154.861	203.056	206.571	1.33391	0.749673
FBgn0001098	166.667	181.111	222.286	1.33371	0.749786
FBgn0086658	20.1389	22.5	26.8571	1.3336	0.749852
FBgn0261811	305.787	400.556	407.714	1.33333	0.750003
FBgn0053523	60.6481	70.2778	80.8571	1.33322	0.750065
FBgn0037026	52.0833	66.1111	69.4286	1.33303	0.750171
FBgn0003129	5.78704	6.11111	7.71429	1.33303	0.750171
FBgn0033351	57.8704	73.6111	77.1429	1.33303	0.750171
FBgn0261797	728.935	945	971.429	1.33267	0.750374
FBgn0002552	122.222	152.5	162.857	1.33247	0.750487
FBgn0024362	90.2778	107.222	120.286	1.3324	0.750528
FBgn0260659	49.537	57.5	66	1.33234	0.750561
FBgn0039140	72.9167	88.8889	97.1429	1.33224	0.750613
FBgn0034628	35.1852	52.5	46.8571	1.33173	0.750903
FBgn0033055	43.9815	52.5	58.5714	1.33173	0.750903
FBgn0031078	267.361	335.278	356	1.33153	0.751014
FBgn0038593	41.2037	53.8889	54.8571	1.33136	0.751109
FBgn0261703	11.8056	12.5	15.7143	1.33109	0.751263
FBgn0022288	115.278	121.389	153.429	1.33095	0.751345
FBgn0010504	26.6204	38.0556	35.4286	1.33088	0.751381
FBgn0031818	32.6389	53.8889	43.4286	1.33058	0.751553
FBgn0033486	86.8056	105.833	115.429	1.32974	0.752028
FBgn0024365	81.0185	108.056	107.714	1.3295	0.752161
FBgn0000581	378.241	524.444	502.857	1.32946	0.752183
FBgn0031683	21.0648	29.1667	28	1.32923	0.752315
FBgn0030662	3.00926	3.33333	4	1.32923	0.752315
FBgn0038296	27.0833	36.6667	36	1.32923	0.752315
FBgn0038652	6.01852	7.77778	8	1.32923	0.752315
FBgn0028479	196.296	295.278	260.857	1.32889	0.752505
FBgn0010548	54.3981	52.7778	72.2857	1.32883	0.752544
FBgn0027497	87.963	118.056	116.857	1.32848	0.752739
FBgn0036896	57.6389	56.3889	76.5714	1.32847	0.752747
FBgn0000352	109.259	140.556	145.143	1.32843	0.75277
FBgn0036142	15.2778	25	20.2857	1.32779	0.75313
FBgn0032256	15.2778	19.1667	20.2857	1.32779	0.75313
FBgn0030657	15.2778	20.2778	20.2857	1.32779	0.75313
FBgn0036684	79.6296	105.556	105.714	1.32757	0.753253
FBgn0051550	49.0741	49.7222	65.1429	1.32744	0.75333
FBgn0024314	79.8611	115.833	106	1.3273	0.753407
FBgn0040336	21.5278	20	28.5714	1.32719	0.753472
FBgn0033988	184.722	210.278	245.143	1.32709	0.753529
FBgn0039117	70.8333	90.5556	94	1.32706	0.753546
FBgn0033672	37.037	39.7222	49.1429	1.32686	0.753661
FBgn0034360	9.25926	13.0556	12.2857	1.32686	0.753661
FBgn0038681	9.25926	6.11111	12.2857	1.32686	0.753661
FBgn0086346	102.546	115.556	136	1.32623	0.754017
FBgn0083049	12.5	12.2222	16.5714	1.32571	0.75431
FBgn0038330	6.25	5.27778	8.28571	1.32571	0.75431
FBgn0029992	75	82.5	99.4286	1.32571	0.75431
FBgn0031868	103.241	124.722	136.857	1.32561	0.754369
FBgn0030809	290.741	358.889	385.143	1.3247	0.754891
FBgn0052486	28.4722	28.3333	37.7143	1.3246	0.754945
FBgn0031144	37.963	50.5556	50.2857	1.3246	0.754945
FBgn0023081	123.38	172.222	163.429	1.3246	0.754945
FBgn0033924	41.2037	43.8889	54.5714	1.32443	0.755042
FBgn0030091	53.9352	67.2222	71.4286	1.32434	0.755093
FBgn0032170	76.3889	90.2778	101.143	1.32405	0.755257
FBgn0259227	66.8981	90	88.5714	1.32397	0.755302
FBgn0003277	424.769	545.833	562.286	1.32375	0.755432
FBgn0020279	524.306	685	694	1.32366	0.755484
FBgn0023511	70.3704	90.5556	93.1429	1.32361	0.75551
FBgn0032167	19.213	18.3333	25.4286	1.32351	0.755566
FBgn0031993	48.1481	49.4444	63.7143	1.3233	0.755688
FBgn0030321	157.87	204.444	208.857	1.32297	0.755877
FBgn0034537	45.1389	57.7778	59.7143	1.3229	0.755914
FBgn0082925	16.2037	17.2222	21.4286	1.32245	0.756173
FBgn0028482	3.24074	1.11111	4.28571	1.32245	0.756173
FBgn0034999	22.6852	37.2222	30	1.32245	0.756173
FBgn0015765	16.2037	20.8333	21.4286	1.32245	0.756173
FBgn0034300	97.6852	108.889	129.143	1.32203	0.756412
FBgn0261397	260.648	320.556	344.571	1.32198	0.756442
FBgn0010417	75	94.4444	99.1429	1.3219	0.756484
FBgn0020278	45.8333	73.0556	60.5714	1.32156	0.756682
FBgn0261554	125.694	144.444	166	1.32066	0.757195
FBgn0035162	737.963	696.667	974.571	1.32062	0.757218
FBgn0039751	9.9537	15.5556	13.1429	1.3204	0.757347
FBgn0025455	179.398	234.722	236.857	1.32029	0.757411
FBgn0011674	203.009	264.444	268	1.32014	0.757497
FBgn0026239	73.6111	92.5	97.1429	1.31968	0.757761
FBgn0053087	154.398	214.167	203.714	1.31941	0.757915
FBgn0037000	13.4259	10	17.7143	1.31941	0.757915
FBgn0051388	6.71296	7.22222	8.85714	1.31941	0.757915
FBgn0014388	20.1389	12.5	26.5714	1.31941	0.757915
FBgn0086666	97.9167	69.4444	129.143	1.31891	0.758204
FBgn0027329	391.667	470	516.571	1.31891	0.758204
FBgn0038256	67.5926	84.4444	89.1429	1.31883	0.75825
FBgn0041164	226.62	263.611	298.857	1.31876	0.75829
FBgn0027085	43.9815	67.2222	58	1.31874	0.758301
FBgn0042177	91.6667	120.278	120.857	1.31844	0.758471
FBgn0027279	122.454	112.222	161.429	1.31828	0.758563
FBgn0000246	57.8704	46.6667	76.2857	1.31822	0.7586
FBgn0013759	85.6481	97.5	112.857	1.31768	0.758908
FBgn0263198	102.778	136.389	135.429	1.31768	0.758908
FBgn0014467	58.3333	65.8333	76.8571	1.31755	0.758984
FBgn0000667	252.083	333.889	332	1.31702	0.759287
FBgn0015239	96.7593	113.889	127.429	1.31697	0.759322
FBgn0037816	6.94444	13.0556	9.14286	1.31657	0.759549
FBgn0042178	13.8889	26.1111	18.2857	1.31657	0.759549
FBgn0020762	20.8333	25	27.4286	1.31657	0.759549
FBgn0262519	855.787	1129.44	1126.57	1.31642	0.759639
FBgn0037207	90.7407	111.111	119.429	1.31615	0.759791
FBgn0039240	115.509	155	152	1.31591	0.759929
FBgn0043884	965.046	1210.28	1269.71	1.3157	0.76005
FBgn0034572	38.6574	45	50.8571	1.31559	0.760118
FBgn0039829	17.5926	23.3333	23.1429	1.31549	0.760174
FBgn0038548	14.1204	17.7778	18.5714	1.31522	0.760328
FBgn0030514	91.8981	121.667	120.857	1.31512	0.760387
FBgn0004507	509.259	563.611	669.714	1.31508	0.760413
FBgn0082962	49.537	36.3889	65.1429	1.31503	0.760437
FBgn0261439	159.259	183.333	209.429	1.31502	0.760447
FBgn0261385	141.667	216.389	186.286	1.31496	0.760481
FBgn0045862	124.306	175.556	163.429	1.31473	0.760611
FBgn0032168	28.4722	31.9444	37.4286	1.31456	0.760708
FBgn0086783	17.8241	13.3333	23.4286	1.31443	0.760784
FBgn0026196	364.352	417.5	478.857	1.31427	0.760878
FBgn0030631	96.5278	128.333	126.857	1.3142	0.760917
FBgn0030028	28.7037	30	37.7143	1.31392	0.761083
FBgn0031227	28.7037	33.3333	37.7143	1.31392	0.761083
FBgn0037841	7.17593	6.11111	9.42857	1.31392	0.761083
FBgn0038585	61.1111	73.0556	80.2857	1.31377	0.76117
FBgn0036020	32.4074	35.2778	42.5714	1.31363	0.761248
FBgn0003261	1018.75	1126.39	1338	1.31337	0.761398
FBgn0038590	10.8796	11.6667	14.2857	1.31307	0.761574
FBgn0030066	10.8796	21.3889	14.2857	1.31307	0.761574
FBgn0037744	21.7593	25	28.5714	1.31307	0.761574
FBgn0035229	156.019	196.667	204.857	1.31303	0.761597
FBgn0053144	36.3426	50.5556	47.7143	1.3129	0.761671
FBgn0002873	328.009	427.222	430.571	1.31268	0.7618
FBgn0029873	51.1574	56.9444	67.1429	1.31248	0.761919
FBgn0000114	636.806	711.111	835.714	1.31235	0.76199
FBgn0030327	43.9815	55.2778	57.7143	1.31224	0.762055
FBgn0030932	253.009	310.556	332	1.3122	0.762076
FBgn0033160	132.176	164.444	173.429	1.3121	0.762135
FBgn0039215	77.7778	93.0556	102	1.31143	0.762527
FBgn0027930	7.40741	12.5	9.71429	1.31143	0.762527
FBgn0260857	14.8148	25.2778	19.4286	1.31143	0.762527
FBgn0038550	3.7037	2.77778	4.85714	1.31143	0.762527
FBgn0030007	107.639	131.944	141.143	1.31126	0.762624
FBgn0029899	256.713	352.5	336.571	1.31108	0.76273
FBgn0085430	163.889	211.944	214.857	1.31099	0.762781
FBgn0051635	175.694	229.444	230.286	1.31072	0.762941
FBgn0034986	18.75	28.0556	24.5714	1.31048	0.763081
FBgn0034410	86.3426	117.222	113.143	1.31039	0.763129
FBgn0261004	116.898	151.389	153.143	1.31005	0.763327
FBgn0032393	41.6667	53.6111	54.5714	1.30971	0.763525
FBgn0028341	125.231	153.611	164	1.30957	0.763607
FBgn0036775	64.5833	76.3889	84.5714	1.30949	0.763654
FBgn0086686	179.861	212.778	235.429	1.30895	0.763973
FBgn0010278	226.62	290.556	296.571	1.30867	0.764134
FBgn0030794	38.4259	50	50.2857	1.30864	0.764152
FBgn0034674	57.6389	73.8889	75.4286	1.30864	0.764152
FBgn0260722	30.787	36.1111	40.2857	1.30853	0.764217
FBgn0004873	270.602	316.389	354	1.3082	0.764412
FBgn0011787	77.3148	94.7222	101.143	1.3082	0.764412
FBgn0040238	89.1204	101.111	116.571	1.30802	0.764513
FBgn0030465	31.0185	45	40.5714	1.30797	0.764541
FBgn0001330	93.287	100.556	122	1.30779	0.764648
FBgn0036641	58.7963	73.8889	76.8571	1.30718	0.765008
FBgn0034432	133.333	154.722	174.286	1.30714	0.765027
FBgn0262114	125.694	180.833	164.286	1.30702	0.765097
FBgn0051514	3.93519	1.66667	5.14286	1.30689	0.765175
FBgn0019985	3.93519	2.5	5.14286	1.30689	0.765175
FBgn0037979	75	106.944	98	1.30667	0.765306
FBgn0002044	225.463	313.889	294.571	1.30652	0.765393
FBgn0011836	63.4259	81.3889	82.8571	1.30636	0.765485
FBgn0004611	79.3981	91.9444	103.714	1.30626	0.765547
FBgn0050372	131.25	143.889	171.429	1.30612	0.765625
FBgn0028507	19.9074	23.3333	26	1.30605	0.76567
FBgn0032395	51.8519	73.8889	67.7143	1.30592	0.765745
FBgn0086712	47.9167	56.1111	62.5714	1.30584	0.765791
FBgn0034060	104.167	127.778	136	1.3056	0.765931
FBgn0003459	76.1574	81.1111	99.4286	1.30557	0.765951
FBgn0020887	112.731	139.444	147.143	1.30525	0.766136
FBgn0027835	616.204	687.778	804	1.30476	0.766423
FBgn0036762	162.5	174.722	212	1.30462	0.766509
FBgn0029736	40.9722	54.1667	53.4286	1.30402	0.76686
FBgn0004391	169.444	195.556	220.857	1.30342	0.767213
FBgn0011826	153.472	199.722	200	1.30317	0.767361
FBgn0030276	162.269	226.389	211.429	1.30295	0.767486
FBgn0051374	4.16667	7.77778	5.42857	1.30286	0.767544
FBgn0063491	4.16667	3.61111	5.42857	1.30286	0.767544
FBgn0030629	20.8333	24.1667	27.1429	1.30286	0.767544
FBgn0033808	12.5	14.7222	16.2857	1.30286	0.767544
FBgn0037931	37.5	57.5	48.8571	1.30286	0.767544
FBgn0004387	96.5278	137.222	125.714	1.30236	0.767835
FBgn0030027	29.3981	31.9444	38.2857	1.30232	0.767862
FBgn0031458	29.3981	38.0556	38.2857	1.30232	0.767862
FBgn0034859	25.2315	24.7222	32.8571	1.30223	0.767915
FBgn0011725	256.944	320.556	334.571	1.30212	0.767981
FBgn0021800	63.6574	64.4444	82.8571	1.30161	0.768279
FBgn0039633	182.639	250.556	237.714	1.30155	0.768313
FBgn0261885	457.87	574.444	595.714	1.30105	0.768607
FBgn0037973	8.56481	5.83333	11.1429	1.301	0.768637
FBgn0033740	210.648	237.222	274	1.30075	0.768789
FBgn0032814	30.0926	36.6667	39.1429	1.30075	0.768789
FBgn0000077	25.9259	32.5	33.7143	1.30041	0.768989
FBgn0259734	177.546	229.444	230.857	1.30026	0.769074
FBgn0086698	30.3241	54.4444	39.4286	1.30024	0.769089
FBgn0038578	30.3241	47.7778	39.4286	1.30024	0.769089
FBgn0052344	82.4074	95	107.143	1.30016	0.769136
FBgn0030001	82.6389	100.556	107.429	1.29998	0.769245
FBgn0031604	52.3148	58.8889	68	1.29982	0.769336
FBgn0035811	179.167	192.222	232.857	1.29967	0.769427
FBgn0052649	39.3519	50.8333	51.1429	1.29963	0.76945
FBgn0083969	105.093	137.778	136.571	1.29953	0.769506
FBgn0030006	8.7963	11.6667	11.4286	1.29925	0.769676
FBgn0013955	110.185	130	143.143	1.29911	0.769757
FBgn0035867	39.8148	51.9444	51.7143	1.29887	0.7699
FBgn0261983	53.2407	48.8889	69.1429	1.29868	0.770011
FBgn0020407	40.0463	54.4444	52	1.2985	0.770121
FBgn0039509	13.4259	21.3889	17.4286	1.29813	0.77034
FBgn0260812	13.4259	24.1667	17.4286	1.29813	0.77034
FBgn0015296	58.3333	56.3889	75.7143	1.29796	0.77044
FBgn0015295	59.0278	79.7222	76.5714	1.29721	0.770885
FBgn0052062	36.3426	31.9444	47.1429	1.29718	0.770903
FBgn0260935	50.463	61.1111	65.4286	1.29657	0.771268
FBgn0024556	142.361	169.444	184.571	1.2965	0.771306
FBgn0261938	87.2685	113.611	113.143	1.29649	0.771313
FBgn0039349	50.6944	61.6667	65.7143	1.29628	0.771437
FBgn0260486	50.6944	61.1111	65.7143	1.29628	0.771437
FBgn0024366	4.62963	6.66667	6	1.296	0.771605
FBgn0041150	106.481	136.111	138	1.296	0.771605
FBgn0033389	4.62963	2.22222	6	1.296	0.771605
FBgn0004888	158.102	155	204.857	1.29573	0.771766
FBgn0064766	69.9074	95	90.5714	1.29559	0.771848
FBgn0031187	93.287	108.889	120.857	1.29554	0.771879
FBgn0051064	28.0093	37.7778	36.2857	1.29549	0.771909
FBgn0025865	51.3889	57.7778	66.5714	1.29544	0.771936
FBgn0037027	219.676	285	284.571	1.29541	0.771954
FBgn0031020	337.963	434.167	437.714	1.29515	0.772109
FBgn0026083	647.917	823.056	839.143	1.29514	0.772117
FBgn0036546	56.4815	59.7222	73.1429	1.29499	0.772208
FBgn0038649	51.8519	62.2222	67.1429	1.2949	0.772262
FBgn0025743	132.176	188.333	171.143	1.29481	0.772313
FBgn0037315	85.1852	121.389	110.286	1.29466	0.772405
FBgn0035890	18.9815	28.0556	24.5714	1.29449	0.772502
FBgn0024984	37.963	40.8333	49.1429	1.29449	0.772502
FBgn0035166	9.49074	15.5556	12.2857	1.29449	0.772502
FBgn0031881	18.9815	19.7222	24.5714	1.29449	0.772502
FBgn0004795	190.741	249.167	246.857	1.2942	0.772677
FBgn0033562	66.8981	73.0556	86.5714	1.29408	0.772751
FBgn0004133	14.3519	10.5556	18.5714	1.29401	0.772792
FBgn0027088	95.8333	116.667	124	1.29391	0.772849
FBgn0028467	86.5741	98.6111	112	1.29369	0.772983
FBgn0010269	57.8704	68.3333	74.8571	1.29353	0.773077
FBgn0036180	96.5278	129.167	124.857	1.29348	0.773106
FBgn0000158	34.2593	30	44.2857	1.29266	0.773596
FBgn0038016	122.454	158.889	158.286	1.29262	0.773624
FBgn0030035	73.6111	73.6111	95.1429	1.29251	0.77369
FBgn0030551	122.917	137.5	158.857	1.2924	0.773756
FBgn0053138	133.333	143.611	172.286	1.29214	0.773908
FBgn0032820	24.7685	24.7222	32	1.29196	0.774016
FBgn0261276	109.028	131.944	140.857	1.29194	0.774031
FBgn0036576	84.4907	88.6111	109.143	1.29177	0.77413
FBgn0023172	328.935	406.667	424.857	1.29161	0.774225
FBgn0031117	25	20.2778	32.2857	1.29143	0.774336
FBgn0002183	245.602	313.611	317.143	1.29129	0.77442
FBgn0035063	30.0926	28.3333	38.8571	1.29125	0.774442
FBgn0037780	35.1852	42.2222	45.4286	1.29113	0.774517
FBgn0037623	35.1852	33.8889	45.4286	1.29113	0.774517
FBgn0033918	100.694	117.778	130	1.29103	0.774573
FBgn0029824	40.5093	54.7222	52.2857	1.29071	0.774767
FBgn0015036	5.09259	7.22222	6.57143	1.29039	0.77496
FBgn0010762	81.9444	108.889	105.714	1.29007	0.77515
FBgn0034946	36.1111	37.2222	46.5714	1.28967	0.775392
FBgn0032161	15.5093	20.2778	20	1.28955	0.775463
FBgn0039698	25.9259	36.9444	33.4286	1.28939	0.775562
FBgn0032796	131.25	177.222	169.143	1.28871	0.775971
FBgn0036998	21.0648	23.0556	27.1429	1.28854	0.776072
FBgn0003963	31.713	34.4444	40.8571	1.28834	0.776191
FBgn0029976	84.7222	102.778	109.143	1.28824	0.776251
FBgn0261436	47.6852	57.5	61.4286	1.28821	0.77627
FBgn0260990	106.019	156.944	136.571	1.28818	0.776286
FBgn0016984	175	239.444	225.429	1.28816	0.776299
FBgn0051849	21.2963	26.1111	27.4286	1.28795	0.776427
FBgn0001978	239.583	275.278	308.571	1.28795	0.776427
FBgn0005632	590.972	746.111	760.857	1.28747	0.776719
FBgn0260970	421.759	482.778	542.857	1.28713	0.776925
FBgn0000212	174.769	224.444	224.857	1.2866	0.777242
FBgn0086358	115.741	128.889	148.857	1.28613	0.777529
FBgn0033342	475.463	525.556	611.429	1.28596	0.777626
FBgn0001104	99.537	121.389	128	1.28595	0.777633
FBgn0037515	5.55556	11.3889	7.14286	1.28571	0.777778
FBgn0260794	868.519	1119.72	1116.57	1.2856	0.777844
FBgn0040208	78.2407	99.4444	100.571	1.28541	0.777962
FBgn0037028	28.0093	31.3889	36	1.28529	0.778035
FBgn0039644	498.611	590.833	640.857	1.28528	0.778038
FBgn0028982	332.176	456.944	426.857	1.28503	0.77819
FBgn0086668	16.8981	15	21.7143	1.28501	0.778204
FBgn0015818	50.6944	42.7778	65.1429	1.28501	0.778204
FBgn0011211	839.352	971.111	1078.57	1.28501	0.778207
FBgn0031021	39.5833	48.8889	50.8571	1.28481	0.778324
FBgn0051314	73.6111	111.111	94.5714	1.28474	0.778365
FBgn0033446	11.3426	11.1111	14.5714	1.28466	0.778413
FBgn0083004	40.0463	38.0556	51.4286	1.28423	0.778678
FBgn0030391	28.7037	27.7778	36.8571	1.28406	0.778783
FBgn0030003	80.787	96.6667	103.714	1.2838	0.778938
FBgn0004569	5.78704	4.72222	7.42857	1.28366	0.779024
FBgn0030668	23.1481	23.3333	29.7143	1.28366	0.779024
FBgn0001202	52.0833	63.0556	66.8571	1.28366	0.779024
FBgn0038682	5.78704	3.61111	7.42857	1.28366	0.779024
FBgn0037807	139.583	143.333	179.143	1.28341	0.779173
FBgn0037186	11.8056	22.5	15.1429	1.28269	0.779612
FBgn0037142	82.8704	100.833	106.286	1.28255	0.779694
FBgn0035059	29.6296	40.8333	38	1.2825	0.779727
FBgn0039464	29.6296	31.1111	38	1.2825	0.779727
FBgn0031769	178.009	235.278	228.286	1.28244	0.779765
FBgn0036837	142.593	150.833	182.857	1.28237	0.779803
FBgn0086707	161.574	210.833	207.143	1.28203	0.780013
FBgn0040078	96.0648	125.278	123.143	1.28187	0.780109
FBgn0032006	18.0556	18.6111	23.1429	1.28176	0.780178
FBgn0033428	54.3981	76.3889	69.7143	1.28156	0.780301
FBgn0035688	90.7407	110.556	116.286	1.28152	0.780326
FBgn0034970	30.5556	40	39.1429	1.28104	0.780616
FBgn0038168	110.185	136.667	141.143	1.28096	0.780664
FBgn0050147	12.2685	8.88889	15.7143	1.28086	0.780724
FBgn0263025	12.2685	10	15.7143	1.28086	0.780724
FBgn0004606	49.3056	46.6667	63.1429	1.28064	0.780857
FBgn0031054	37.037	45.8333	47.4286	1.28057	0.780901
FBgn0260936	166.667	233.056	213.429	1.28057	0.780901
FBgn0035726	179.398	210.833	229.714	1.28047	0.780962
FBgn0037881	55.787	76.3889	71.4286	1.28038	0.781019
FBgn0031267	43.9815	56.1111	56.2857	1.27976	0.781397
FBgn0086672	806.944	508.889	1032.29	1.27925	0.781706
FBgn0028360	159.259	182.222	203.714	1.27914	0.781778
FBgn0030960	31.9444	35.2778	40.8571	1.27901	0.781857
FBgn0022772	211.111	282.778	270	1.27895	0.781893
FBgn0261562	19.213	22.5	24.5714	1.2789	0.781923
FBgn0031344	12.963	21.3889	16.5714	1.27837	0.782248
FBgn0039402	25.9259	40.8333	33.1429	1.27837	0.782248
FBgn0261243	390.278	474.167	498.857	1.27821	0.782344
FBgn0014001	98.6111	97.7778	126	1.27775	0.782628
FBgn0061476	52.7778	72.5	67.4286	1.27759	0.782721
FBgn0035793	191.667	211.944	244.857	1.27752	0.782769
FBgn0002707	59.7222	60	76.2857	1.27734	0.782876
FBgn0022153	146.065	187.222	186.571	1.27732	0.78289
FBgn0038803	53.2407	51.3889	68	1.27722	0.782952
FBgn0017550	200.463	254.167	256	1.27704	0.783058
FBgn0025463	154.167	198.889	196.857	1.27691	0.78314
FBgn0029155	107.407	119.167	137.143	1.27685	0.783179
FBgn0000247	120.833	133.056	154.286	1.27685	0.783179
FBgn0012036	378.472	389.722	483.143	1.27656	0.783355
FBgn0262714	81.25	110.278	103.714	1.27648	0.783402
FBgn0034618	135.88	158.611	173.429	1.27634	0.78349
FBgn0034733	34.0278	31.6667	43.4286	1.27627	0.783534
FBgn0035498	115.741	133.333	147.714	1.27625	0.783545
FBgn0028671	81.713	99.7222	104.286	1.27624	0.783549
FBgn0037073	177.315	172.5	226.286	1.27618	0.783588
FBgn0039099	13.6574	15.2778	17.4286	1.27613	0.783622
FBgn0032882	48.1481	71.3889	61.4286	1.27582	0.783807
FBgn0085395	378.704	389.722	483.143	1.27578	0.783834
FBgn0034763	62.037	81.3889	79.1429	1.27574	0.783861
FBgn0005683	34.7222	48.3333	44.2857	1.27543	0.78405
FBgn0261383	139.12	166.667	177.429	1.27536	0.784092
FBgn0034243	146.759	144.444	187.143	1.27517	0.78421
FBgn0000146	175.463	195.556	223.714	1.27499	0.784317
FBgn0085428	63.4259	71.9444	80.8571	1.27483	0.78442
FBgn0032026	352.546	440	449.429	1.27481	0.784432
FBgn0035802	49.537	49.7222	63.1429	1.27466	0.784523
FBgn0004359	42.8241	49.1667	54.5714	1.27432	0.784734
FBgn0013995	128.704	173.056	164	1.27424	0.784779
FBgn0030451	50.2315	66.9444	64	1.2741	0.784867
FBgn0032430	28.9352	33.0556	36.8571	1.27378	0.785063
FBgn0087041	246.296	313.056	313.714	1.27373	0.785097
FBgn0037760	188.657	261.944	240.286	1.27366	0.785138
FBgn0034926	65.5093	83.8889	83.4286	1.27354	0.785214
FBgn0028475	73.6111	88.8889	93.7143	1.2731	0.785484
FBgn0259228	59.2593	68.8889	75.4286	1.27286	0.785634
FBgn0052654	251.852	327.222	320.571	1.27286	0.785634
FBgn0031575	37.037	40.2778	47.1429	1.27286	0.785634
FBgn0023444	215.972	273.333	274.857	1.27265	0.785762
FBgn0037757	89.5833	116.667	114	1.27256	0.785819
FBgn0039581	112.269	133.333	142.857	1.27246	0.78588
FBgn0005427	67.3611	79.1667	85.7143	1.27246	0.78588
FBgn0004654	157.639	219.167	200.571	1.27235	0.785949
FBgn0030089	129.167	149.167	164.286	1.27189	0.786232
FBgn0002441	144.907	193.889	184.286	1.27175	0.786319
FBgn0039650	7.63889	6.94444	9.71429	1.27169	0.786356
FBgn0037554	54.1667	73.3333	68.8571	1.27121	0.786653
FBgn0086671	70.1389	52.2222	89.1429	1.27095	0.786814
FBgn0034982	62.5	77.2222	79.4286	1.27086	0.786871
FBgn0010909	218.75	285.278	278	1.27086	0.786871
FBgn0002528	31.4815	40	40	1.27059	0.787037
FBgn0015907	62.963	89.1667	80	1.27059	0.787037
FBgn0031093	39.5833	48.3333	50.2857	1.27038	0.787169
FBgn0037788	31.713	26.1111	40.2857	1.27032	0.787201
FBgn0039183	111.111	134.444	141.143	1.27029	0.787224
FBgn0001247	63.8889	69.7222	81.1429	1.27006	0.787363
FBgn0031392	128.241	163.333	162.857	1.26993	0.787443
FBgn0027615	56.4815	58.8889	71.7143	1.2697	0.78759
FBgn0004364	24.3056	23.3333	30.8571	1.26955	0.78768
FBgn0002174	48.6111	65.2778	61.7143	1.26955	0.78768
FBgn0022702	40.5093	47.5	51.4286	1.26955	0.78768
FBgn0003178	588.194	741.944	746.571	1.26926	0.787861
FBgn0260392	49.3056	49.1667	62.5714	1.26905	0.787988
FBgn0260401	49.3056	49.1667	62.5714	1.26905	0.787988
FBgn0038549	32.8704	54.4444	41.7143	1.26905	0.787988
FBgn0026375	197.685	223.333	250.857	1.26897	0.788039
FBgn0033178	24.7685	25.8333	31.4286	1.26889	0.788089
FBgn0021764	248.148	317.222	314.857	1.26883	0.788129
FBgn0026179	99.3056	119.167	126	1.26881	0.788139
FBgn0261641	74.7685	84.1667	94.8571	1.26868	0.788222
FBgn0036574	241.204	321.111	306	1.26864	0.788247
FBgn0019990	124.769	157.222	158.286	1.26864	0.788249
FBgn0035237	191.667	231.944	243.143	1.26857	0.788288
FBgn0036913	125.231	144.722	158.857	1.26851	0.788328
FBgn0027561	92.1296	108.889	116.857	1.2684	0.788395
FBgn0000927	252.083	339.444	319.714	1.26829	0.788464
FBgn0036484	59.0278	74.1667	74.8571	1.26817	0.788539
FBgn0053193	42.3611	45.5556	53.7143	1.26801	0.788638
FBgn0038488	50.9259	53.8889	64.5714	1.26795	0.788676
FBgn0026361	34.0278	38.8889	43.1429	1.26787	0.788723
FBgn0030349	42.5926	52.7778	54	1.26783	0.788752
FBgn0032787	8.56481	8.33333	10.8571	1.26764	0.788865
FBgn0036814	111.574	168.611	141.429	1.26758	0.788908
FBgn0036771	17.3611	21.1111	22	1.2672	0.789141
FBgn0028515	52.3148	56.1111	66.2857	1.26705	0.789232
FBgn0037660	43.75	55.2778	55.4286	1.26694	0.789304
FBgn0011204	271.991	337.222	344.571	1.26685	0.78936
FBgn0005642	158.102	202.778	200.286	1.26681	0.789382
FBgn0001230	17.5926	13.6111	22.2857	1.26677	0.789411
FBgn0036801	106.019	135.556	134.286	1.26663	0.7895
FBgn0030478	132.639	166.667	168	1.2666	0.789517
FBgn0028538	106.25	132.778	134.571	1.26655	0.789544
FBgn0001125	221.528	273.333	280.571	1.26653	0.789559
FBgn0036888	133.102	143.611	168.571	1.26648	0.789587
FBgn0013343	53.4722	60	67.7143	1.26635	0.789674
FBgn0014455	205.093	209.167	259.714	1.26633	0.789685
FBgn0031713	26.8519	29.1667	34	1.26621	0.78976
FBgn0013764	89.5833	125.556	113.429	1.26618	0.789777
FBgn0050443	36.1111	42.7778	45.7143	1.26593	0.789931
FBgn0041161	27.3148	36.1111	34.5714	1.26567	0.790098
FBgn0085431	36.5741	38.3333	46.2857	1.26553	0.790181
FBgn0034598	119.444	165.556	151.143	1.26538	0.790275
FBgn0260241	46.2963	67.7778	58.5714	1.26514	0.790425
FBgn0261019	46.2963	67.7778	58.5714	1.26514	0.790425
FBgn0020618	1209.49	1205.83	1530	1.265	0.790517
FBgn0030096	46.9907	58.3333	59.4286	1.26469	0.79071
FBgn0040227	321.296	349.167	406.286	1.26452	0.790814
FBgn0037489	123.843	105.278	156.571	1.26428	0.790965
FBgn0036663	162.963	220	206	1.26409	0.791082
FBgn0042132	19.213	21.6667	24.2857	1.26403	0.791122
FBgn0032475	211.574	278.889	267.429	1.26399	0.791142
FBgn0034975	145.602	167.778	184	1.26372	0.791314
FBgn0033713	88.8889	115.556	112.286	1.26321	0.791631
FBgn0025626	109.259	155.833	138	1.26305	0.791734
FBgn0031106	29.8611	40.2778	37.7143	1.26299	0.791772
FBgn0031817	9.9537	11.6667	12.5714	1.26299	0.791772
FBgn0030842	120.139	151.389	151.714	1.26282	0.791876
FBgn0067783	30.0926	38.8889	38	1.26277	0.79191
FBgn0027948	808.565	906.389	1020.86	1.26255	0.792045
FBgn0031115	30.3241	43.3333	38.2857	1.26255	0.792047
FBgn0005672	40.5093	40.2778	51.1429	1.2625	0.79208
FBgn0000221	10.1852	14.7222	12.8571	1.26234	0.792181
FBgn0032020	30.5556	25	38.5714	1.26234	0.792181
FBgn0052625	40.7407	49.7222	51.4286	1.26234	0.792181
FBgn0032382	20.8333	15.5556	26.2857	1.26171	0.792572
FBgn0038826	158.796	180.278	200.286	1.26127	0.792849
FBgn0004577	74.3056	87.2222	93.7143	1.2612	0.792895
FBgn0038467	74.3056	87.2222	93.7143	1.2612	0.792895
FBgn0037607	457.176	452.778	576.571	1.26116	0.792922
FBgn0052512	64.1204	81.9444	80.8571	1.26102	0.793008
FBgn0039590	53.4722	61.1111	67.4286	1.261	0.79302
FBgn0024177	117.824	119.444	148.571	1.26096	0.793047
FBgn0013548	118.056	165.556	148.857	1.26091	0.79308
FBgn0003479	21.5278	29.7222	27.1429	1.26083	0.793129
FBgn0037561	43.5185	49.7222	54.8571	1.26055	0.793306
FBgn0024920	55.3241	61.6667	69.7143	1.26011	0.793583
FBgn0039150	55.5556	77.2222	70	1.26	0.793651
FBgn0010220	34.0278	40.5556	42.8571	1.25948	0.793981
FBgn0022069	159.259	166.389	200.571	1.2594	0.794028
FBgn0003676	296.528	335.833	373.429	1.25934	0.794068
FBgn0039555	57.4074	72.7778	72.2857	1.25917	0.794174
FBgn0082831	207.407	252.778	261.143	1.25908	0.79423
[truncated: 6,965 more rows]
